# Supplementary material for: Benidipine impairs innate immunity converting sublethal to lethal infections in a murine model of spotted fever rickettsiosis
Source: PLoS Negl Trop Dis. 2024 Feb 26;18(2):e0011993. doi: 10.1371/journal.pntd.0011993 (PMC10919851; doi:10.1371/journal.pntd.0011993)
Supplement: S1 Raw Data — Fig 1. Relevant raw data and statistical calculations for data in Fig 1. Fig 1A, contains files relevant to the calculation of survival; Fig 1B contains raw data and statistical calculations relevant to change in body weight over time; Fig 1C contains files relevant to raw data of spleen weights and statistical calculations. Fig 2GHI. The excel file within provides raw data regarding the ranking of histopathology injury in lung, brain and liver, and the associated statistical evaluations. Fig 4. Relevant raw data from ImageJ analysis of dextran extravasation in liver, lung and brain, including statistical analyses. Fig 5. Raw data used to calculate semiquantitative estimates of specific pathologic features in the spleens of animals, weighted by spleen weight, including H&E histology, and immunohistochemistry analysis of immune cells and their microanatomical distributions. Fig 6. Relevant raw data from ImageJ analysis of ICAM1 immunohistochemical staining in liver, including statistical analyses. Fig 7. Fig 7ABC contains files with raw data of quantitative PCR in brain, lung, spleen, and statistical analyses from those data; Fig 7D contains files with raw data of qPCR in liver and statistical analysis from those data; Fig 7E contains file with raw qPCR data in blood and associated statistical analyses from those data. Fig 10. Relevant raw data from Bioplex cytokine and chemokine analyses of plasma. These data include those that were used for statistical calculations. Fig 11. This contains a file including raw data from the NKT activation experiments in the manuscript’s figure 11. Included also are the statistical evaluations. (ZIP) [file pntd.0011993.s011.zip]

Archive with 33 entries (27 files):
- S2_Fig1/S1_Fig1A/
- S2_Fig1/S1_Fig1A/Survival of Two groups at risk.csv
- S2_Fig1/S1_Fig1A/Survival of Two groups Curve Comparison.csv
- S2_Fig1/S1_Fig1A/Survival of Two groups Data Summary.csv
- S2_Fig1/S1_Fig1A/Survival proportions Survival Two groups.csv
- S2_Fig1/S1_Fig1B/
- S2_Fig1/S1_Fig1B/Body weight.xlsx
- S2_Fig1/S1_Fig1C/
- S2_Fig1/S1_Fig1C/Spleen weight stats from export from GraphPad.txt
- S2_Fig1/S1_Fig1C/spleen weights.xlsx
- S2_Fig10/S2_Fig10_240212 Cytokine Chemokine data with stats.xlsx
- S2_Fig11/S2_Fig11_raw_data.xlsx
- S2_Fig2GHI/S2_FigsGHI.xlsx
- S2_Fig4/S2_Fig4_240208 dextran summary.xlsx
- S2_Fig5/S2_Fig5_240208 Histology IHC quant.xlsx
- S2_Fig6/S2_Fig6_240202 ICAM all Results.xlsx
- S2_Fig7/S2_Fig7ABC/
- S2_Fig7/S2_Fig7ABC/S2_Fig7_Kruskal-Wallis_test_of_Brain_Stat_qPCR.csv
- S2_Fig7/S2_Fig7ABC/S2_Fig7_Kruskal-Wallis_test_of_Lung_Stat_qPCR.csv
- S2_Fig7/S2_Fig7ABC/S2_Fig7_Kruskal-Wallis_test_of_Spleen_Stat_qPCR.csv
- S2_Fig7/S2_Fig7ABC/S2_Fig7_Mann_Whitney_test_of_Spleen_Stat_qPCR.csv
- S2_Fig7/S2_Fig7ABC/S2_Fig7_Mann-Whitney_test_of_Brain_Stat_qPCR.csv
- S2_Fig7/S2_Fig7ABC/S2_Fig7_Mann-Whitney-test_of_Lung_Stat_qPCR.csv
- S2_Fig7/S2_Fig7ABC/S2_Fig7_qPCR_C3H_Rp_ben_Lung&Brain.xlsx
- S2_Fig7/S2_Fig7ABC/S2_Fig7_qPCR_C3H_Rp_ben_Spleen.xlsx
- S2_Fig7/S2_Fig7D/
- S2_Fig7/S2_Fig7D/S2_Fig7_Kruskal-Wallis_test_of_Liver_Stat_qPCR.csv
- S2_Fig7/S2_Fig7D/S2_Fig7_Mann-Whitney_test_of_Liver_Stat_qPCR.csv
- S2_Fig7/S2_Fig7D/S2_Fig7_qPCR_C3H_Rp_ben_Liver.xlsx
- S2_Fig7/S2_Fig7E/
- S2_Fig7/S2_Fig7E/S2_Fig7E_Kruskal-Wallis_test_of_Blood_Stat_qPCR.csv
- S2_Fig7/S2_Fig7E/S2_Fig7E_Mann-Whitney_test_of_Blood_Stat_qPCR.csv
- S2_Fig7/S2_Fig7E/S2_Fig7E_qPCR_C3H_Rp_ben_1_5dilutedBlood.xlsx
