# Supplementary material for: Benidipine impairs innate immunity converting sublethal to lethal infections in a murine model of spotted fever rickettsiosis
Source: PLoS Negl Trop Dis. 2024 Feb 26;18(2):e0011993. doi: 10.1371/journal.pntd.0011993 (PMC10919851; doi:10.1371/journal.pntd.0011993)
Supplement: S1 Raw Data — Fig 1. Relevant raw data and statistical calculations for data in Fig 1. Fig 1A, contains files relevant to the calculation of survival; Fig 1B contains raw data and statistical calculations relevant to change in body weight over time; Fig 1C contains files relevant to raw data of spleen weights and statistical calculations. Fig 2GHI. The excel file within provides raw data regarding the ranking of histopathology injury in lung, brain and liver, and the associated statistical evaluations. Fig 4. Relevant raw data from ImageJ analysis of dextran extravasation in liver, lung and brain, including statistical analyses. Fig 5. Raw data used to calculate semiquantitative estimates of specific pathologic features in the spleens of animals, weighted by spleen weight, including H&E histology, and immunohistochemistry analysis of immune cells and their microanatomical distributions. Fig 6. Relevant raw data from ImageJ analysis of ICAM1 immunohistochemical staining in liver, including statistical analyses. Fig 7. Fig 7ABC contains files with raw data of quantitative PCR in brain, lung, spleen, and statistical analyses from those data; Fig 7D contains files with raw data of qPCR in liver and statistical analysis from those data; Fig 7E contains file with raw qPCR data in blood and associated statistical analyses from those data. Fig 10. Relevant raw data from Bioplex cytokine and chemokine analyses of plasma. These data include those that were used for statistical calculations. Fig 11. This contains a file including raw data from the NKT activation experiments in the manuscript’s figure 11. Included also are the statistical evaluations. (ZIP) [file pntd.0011993.s011.zip › S2_Fig1/S1_Fig1B/Body weight.xlsx]

## Sheet: body weight
Group	ben dose	challenge	ID	Day0	Day1	Day2	Day3	Day4	Day5	Day6	Diff Day1/0	Diff Day2/0	Diff Day3/0	Diff Day4/0	Diff Day 5/0	Diff Day 6/0		Diff Day1/0	Diff Day2/0	Diff Day3/0	Diff Day4/0	Diff Day 5/0	Diff Day 6/0		Day0	Day1	Day2	Day3	Day4	Day5	Day6
1	No drug	PBS	7351	24.1	23.4	23.9	23.8	24	23.8	24.1	-2.90456	-0.829876	-1.24481	-0.414938	-1.24481	0		-2.90456	-0.829876	-1.24481	-0.414938	-1.24481	0	Group1	0	0.105317	0.526028	1.15445	1.95185	0.871184	-0.278933
			7352	25.4	25.6	25.8	25.7	25.9	25.6	25	0.787402	1.5748	1.1811	1.9685	0.787402	-1.5748		0.787402	1.5748	1.1811	1.9685	0.787402	-1.5748	Group2.1	0	0.358441	1.06944	1.03334	1.92705	1.20042	0.617946
			7353	25.8	25.7	25.4	25.8	x	x	x	-0.387597	-1.55039	0	#VALUE!	#VALUE!	#VALUE!		-0.387597	-1.55039	0				Group2.2	0	0.998798	-2.83781	0.22587	-2.6764	-3.11944	-1.614
			7354	25.4	24.9	24.9	25	x	x	x	-1.9685	-1.9685	-1.5748	#VALUE!	#VALUE!	#VALUE!		-1.9685	-1.9685	-1.5748				Group3	0	-4.72226	-8.64055	-10.2825	-11.8847	-15.0386	-15.7361
			7355	25.5	25.3	25.1	25.2	25.4	24.9	24.5	-0.784314	-1.56863	-1.17647	-0.392157	-2.35294	-3.92157		-0.784314	-1.56863	-1.17647	-0.392157	-2.35294	-3.92157	Group4.1	0	-0.247474	-4.65568	-3.94511	-3.94511	-11.3721	-9.03479
			7356	24	23.9	23.6	23.8	x	x	x	-0.416667	-1.66667	-0.833333	#VALUE!	#VALUE!	#VALUE!		-0.416667	-1.66667	-0.833333				Group4.2	0	0.04442	-4.90216	-7.14756
			7357	22.3	22.8	23.1	23	23	22.8	22.6	2.24215	3.58744	3.13901	3.13901	2.24215	1.34529		2.24215	3.58744	3.13901	3.13901	2.24215	1.34529
			7358	23.8	24	24	24.2	24.9	24.8	24.2	0.840336	0.840336	1.68067	4.62185	4.20168	1.68067		0.840336	0.840336	1.68067	4.62185	4.20168	1.68067
			7359	23	23.8	23.7	23.8	x	x	x	3.47826	3.04348	3.47826	#VALUE!	#VALUE!	#VALUE!		3.47826	3.04348	3.47826
			7360	25.1	25.8	25.9	25.8	25.8	25.5	25.3	2.78884	3.18725	2.78884	2.78884	1.59363	0.796813		2.78884	3.18725	2.78884	2.78884	1.59363	0.796813
			7391	24.4	24	24.9	25.4	x	x	x	-1.63934	2.04918	4.09836	#VALUE!	#VALUE!	#VALUE!		-1.63934	2.04918	4.09836
			7392	25.9	25.7	25.8	26.5	x	x	x	-0.772201	-0.3861	2.3166	#VALUE!	#VALUE!	#VALUE!		-0.772201	-0.3861	2.3166
2.1	3mg/kg	PBS	7361	25.2	25	25.7	25.6	25.3	25.5	25.4	-0.793651	1.98413	1.5873	0.396825	1.19048	0.793651		-0.793651	1.98413	1.5873	0.396825	1.19048	0.793651
			7362	20.5	20.1	20.3	20	21.2	20.3	20.3	-1.95122	-0.97561	-2.43902	3.41463	-0.97561	-0.97561		-1.95122	-0.97561	-2.43902	3.41463	-0.97561	-0.97561
			7363	24.8	25.6	25.5	25.3	x	x	x	3.22581	2.82258	2.01613	#VALUE!	#VALUE!	#VALUE!		3.22581	2.82258	2.01613
			7364	25.7	26.2	26	26	x	x	x	1.94553	1.16732	1.16732	#VALUE!	#VALUE!	#VALUE!		1.94553	1.16732	1.16732
			7365	25.9	26	26.4	26.8	26.3	25.9	26	0.3861	1.9305	3.4749	1.5444	0	0.3861		0.3861	1.9305	3.4749	1.5444	0	0.3861
			7366	26.5	26.2	26.6	26.1	x	x	x	-1.13208	0.377358	-1.50943	#VALUE!	#VALUE!	#VALUE!		-1.13208	0.377358	-1.50943
			7367	25.6	26	25.8	26.2	26.4	26.6	26	1.5625	0.78125	2.34375	3.125	3.90625	1.5625		1.5625	0.78125	2.34375	3.125	3.90625	1.5625
			7368	25.4	26.4	27.2	26.8	x	x	x	3.93701	7.08661	5.51181	#VALUE!	#VALUE!	#VALUE!		3.93701	7.08661	5.51181
			7369	26	25.8	26	26.3	26.7	26.7	26.1	-0.769231	0	1.15385	2.69231	2.69231	0.384615		-0.769231	0	1.15385	2.69231	2.69231	0.384615
			7370	25.7	25	26.1	26.2	25.8	25.8	26.1	-2.72374	1.55642	1.94553	0.389105	0.389105	1.55642		-2.72374	1.55642	1.94553	0.389105	0.389105	1.55642
			7393	28.7	29	28.2	28.5	x	x	x	1.0453	-1.74216	-0.696864	#VALUE!	#VALUE!	#VALUE!		1.0453	-1.74216	-0.696864
			7394	23.2	23.1	22.7	22.7	x	x	x	-0.431034	-2.15517	-2.15517	#VALUE!	#VALUE!	#VALUE!		-0.431034	-2.15517	-2.15517
2.2	10mg/kg	PBS	7371	25.1	25.3	24.6	25	24	24.6	24.6	0.796813	-1.99203	-0.398406	-4.38247	-1.99203	-1.99203		0.796813	-1.99203	-0.398406	-4.38247	-1.99203	-1.99203
			7372	26.6	27.3	27.3	27.3	x	x	x	2.63158	2.63158	2.63158	#VALUE!	#VALUE!	#VALUE!		2.63158	2.63158	2.63158
			7373	27.8	28.1	29	28.1	x	x	x	1.07914	4.31655	1.07914	#VALUE!	#VALUE!	#VALUE!		1.07914	4.31655	1.07914
			7374	28.3	28.8	28.8	28.2	27.8	27.5	27.4	1.76678	1.76678	-0.353357	-1.76678	-2.82686	-3.18021		1.76678	1.76678	-0.353357	-1.76678	-2.82686	-3.18021
			7375	23.4	22.5	22.3	22.7	22	21.8	22.8	-3.84615	-4.70085	-2.99145	-5.98291	-6.83761	-2.5641		-3.84615	-4.70085	-2.99145	-5.98291	-6.83761	-2.5641
			7376	23.5	23.7	23.4	24	23.6	23.4	23.7	0.851064	-0.425532	2.12766	0.425532	-0.425532	0.851064		0.851064	-0.425532	2.12766	0.425532	-0.425532	0.851064
			7377	25.8	25.9	26.1	25.6	25.3	24.8	24.9	0.387597	1.16279	-0.775194	-1.93798	-3.87597	-3.48837		0.387597	1.16279	-0.775194	-1.93798	-3.87597	-3.48837
			7378	23.9	24.3	23.3	23.8	x	x	x	1.67364	-2.51046	-0.41841	#VALUE!	#VALUE!	#VALUE!		1.67364	-2.51046	-0.41841
			7379	29	29.7	20.9	30.1	28.3	28.2	29.2	2.41379	-27.931	3.7931	-2.41379	-2.75862	0.689655		2.41379	-27.931	3.7931	-2.41379	-2.75862	0.689655
			7380	26.7	27.3	26.8	26.7	x	x	x	2.24719	0.374532	0	#VALUE!	#VALUE!	#VALUE!		2.24719	0.374532	0
			7396	25.2	25.5	24.6	25.4	x	x	x	1.19048	-2.38095	0.793651	#VALUE!	#VALUE!	#VALUE!		1.19048	-2.38095	0.793651
			7397	25.2	25.4	24.1	25.1	x	x	x	0.793651	-4.36508	-0.396825	#VALUE!	#VALUE!	#VALUE!		0.793651	-4.36508	-0.396825
3	no drug	R.p.	7301	19.3	18.7	18.1	18.3	x	x	x	-3.10881	-6.21762	-5.18135	#VALUE!	#VALUE!	#VALUE!		-3.10881	-6.21762	-5.18135
			7302	25.2	24.2	22.4	21.7	x	x	x	-3.96825	-11.1111	-13.8889	#VALUE!	#VALUE!	#VALUE!		-3.96825	-11.1111	-13.8889
			7303	23.6	22.8	21.6	21.2	20.8	20	19.6	-3.38983	-8.47458	-10.1695	-11.8644	-15.2542	-16.9492		-3.38983	-8.47458	-10.1695	-11.8644	-15.2542	-16.9492
			7304	24.6	23.8	22.2	21.6	21.6	20.7	21.1	-3.25203	-9.7561	-12.1951	-12.1951	-15.8537	-14.2276		-3.25203	-9.7561	-12.1951	-12.1951	-15.8537	-14.2276
			7305	26.3	25.6	24.8	24.2	23.9	22.4	22.8	-2.6616	-5.70342	-7.98479	-9.12548	-14.8289	-13.308		-2.6616	-5.70342	-7.98479	-9.12548	-14.8289	-13.308
			7306	27.5	25.8	25.7	25.3	x	x	x	-6.18182	-6.54545	-8	#VALUE!	#VALUE!	#VALUE!		-6.18182	-6.54545	-8
			7307	25.4	24.2	23.5	23.4	22.9	22.6	21.9	-4.72441	-7.48031	-7.87402	-9.84252	-11.0236	-13.7795		-4.72441	-7.48031	-7.87402	-9.84252	-11.0236	-13.7795
			7308	24.3	23	22.1	21.7	x	x	x	-5.34979	-9.0535	-10.6996	#VALUE!	#VALUE!	#VALUE!		-5.34979	-9.0535	-10.6996
			7309	23.7	22.2	21.1	20.4	20.3	19.7	19.6	-6.32911	-10.9705	-13.9241	-14.346	-16.8776	-17.2996		-6.32911	-10.9705	-13.9241	-14.346	-16.8776	-17.2996
			7310	24.4	22.9	22.2	21.4	21	20.4	19.8	-6.14754	-9.01639	-12.2951	-13.9344	-16.3934	-18.8525		-6.14754	-9.01639	-12.2951	-13.9344	-16.3934	-18.8525
			7311	27.9	26.4	25.3	24.9	x	x	x	-5.37634	-9.319	-10.7527	#VALUE!	#VALUE!	#VALUE!		-5.37634	-9.319	-10.7527
			7312	25.9	24.3	23.3	23.2	x	x	x	-6.17761	-10.0386	-10.4247	#VALUE!	#VALUE!	#VALUE!		-6.17761	-10.0386	-10.4247
4.1	3mg/kg	R.p.	7316	26.7	27.1	26	26.1	x	x	x	1.49813	-2.62172	-2.24719	#VALUE!	#VALUE!	#VALUE!		1.49813	-2.62172	-2.24719
			7317	25.5	25.6	24.9	25	24.4	23.3	23.1	0.392157	-2.35294	-1.96078	-4.31373	-8.62745	-9.41176		0.392157	-2.35294	-1.96078	-4.31373	-8.62745	-9.41176
			7318	26.1	25.6	25.1	25.6	24.3	23.1	x	-1.91571	-3.83142	-1.91571	-6.89655	-11.4943	#VALUE!		-1.91571	-3.83142	-1.91571	-6.89655	-11.4943
			7319	24.7	24.4	23	22.7	21.5	20.9	21.8	-1.21457	-6.88259	-8.09717	-12.9555	-15.3846	-11.7409		-1.21457	-6.88259	-8.09717	-12.9555	-15.3846	-11.7409
			7320	25.1	25	23.8	23.8	x	x	x	-0.398406	-5.17928	-5.17928	#VALUE!	#VALUE!	#VALUE!		-0.398406	-5.17928	-5.17928
			7321	26.5	26.8	25	25.3	24.5	23.7	x	1.13208	-5.66038	-4.5283	-7.54717	-10.566	#VALUE!		1.13208	-5.66038	-4.5283	-7.54717	-10.566
			7322	25.6	25.3	23.7	23.8	23.3	22.6	23.1	-1.17188	-7.42188	-7.03125	-8.98438	-11.7188	-9.76562		-1.17188	-7.42188	-7.03125	-8.98438	-11.7188	-9.76562
			7323	24.9	25.2	24	24.5	23.1	22.3	23.6	1.20482	-3.61446	-1.60643	-7.22892	-10.4418	-5.22088		1.20482	-3.61446	-1.60643	-7.22892	-10.4418	-5.22088
			7324	25	24.2	23.4	23.9	x	x	x	-3.2	-6.4	-4.4	#VALUE!	#VALUE!	#VALUE!		-3.2	-6.4	-4.4
			7315	28.7	28.9	27.4	27.2	x	x	x	0.696864	-4.52962	-5.22648	#VALUE!	#VALUE!	#VALUE!		0.696864	-4.52962	-5.22648
			7313	26.8	26.9	26.1	26.5	x	x	x	0.373134	-2.61194	-1.1194	#VALUE!	#VALUE!	#VALUE!		0.373134	-2.61194	-1.1194
			7314	27.3	27.2	26	26.2	x	x	x	-0.3663	-4.7619	-4.0293	#VALUE!	#VALUE!	#VALUE!		-0.3663	-4.7619	-4.0293
4.2	10mg/kg	R.p.	7326	25.2	24.6	23.8	x	x	x	x	-2.38095	-5.55556	#VALUE!	#VALUE!	#VALUE!	#VALUE!		-2.38095	-5.55556
			7327	24.9	25.6	24.3	x	x	x	x	2.81124	-2.40964	#VALUE!	#VALUE!	#VALUE!	#VALUE!		2.81124	-2.40964
			7328	23.8	23.9	x	x	x	x	x	0.420168	#VALUE!	#VALUE!	#VALUE!	#VALUE!	#VALUE!		0.420168
			7329	28	28	27.2	x	x	x	x	0	-2.85714	#VALUE!	#VALUE!	#VALUE!	#VALUE!		0	-2.85714
			7330	25	25.4	x	x	x	x	x	1.6	#VALUE!	#VALUE!	#VALUE!	#VALUE!	#VALUE!		1.6
			7331	25.3	25.6	23.9	23.6	x	x	x	1.18577	-5.5336	-6.71937	#VALUE!	#VALUE!	#VALUE!		1.18577	-5.5336	-6.71937
			7332	22	21.3	19.9	20	x	x	x	-3.18182	-9.54545	-9.09091	#VALUE!	#VALUE!	#VALUE!		-3.18182	-9.54545	-9.09091
			7333	24.3	24.7	x	x	x	x	x	1.64609	#VALUE!	#VALUE!	#VALUE!	#VALUE!	#VALUE!		1.64609
			7334	25.3	25.3	23.4	23.6	x	x	x	0	-7.50988	-6.71937	#VALUE!	#VALUE!	#VALUE!		0	-7.50988	-6.71937
			7335	26.4	26.3	25.3	24.8	x	x	x	-0.378788	-4.16667	-6.06061	#VALUE!	#VALUE!	#VALUE!		-0.378788	-4.16667	-6.06061
			7346	27.1	27	x	x	x	x	x	-0.369004	#VALUE!	#VALUE!	#VALUE!	#VALUE!	#VALUE!		-0.369004
			7347	24.4	24.2	24	x	x	x	x	-0.819672	-1.63934	#VALUE!	#VALUE!	#VALUE!	#VALUE!		-0.819672	-1.63934

## Sheet: GraphPad stats
dpi	vehicle only, RP	3mg/kg/d, RP	10mg/kg/d, RP	vehicle only, mock	3mg/kg/d, mock	10mg/kg/d, mock
0	0	0	0	0	0	0
1	-4.72226	-0.24747	0.04442	0.105317	0.358441	0.998798
2	-8.64055	-4.65568	-4.90216	0.526028	1.06943	-0.55661
3	-10.2825	-3.94511	-7.14756	1.15445	1.03334	0.22587
4	-11.8847	-3.94511		1.95185	1.92705	-2.6764
5	-15.0386	-11.3721		0.871184	1.20042	-3.11944
6	-15.7361	-9.03479		-0.27893	0.617946	-1.614
	Sd
0	0	0	0	0	0	0
1	1.38296	1.41654	1.69158	1.96863	2.03932	1.68596
2	1.80312	1.71476	2.69305	2.10434	2.43639	2.8989
3	2.64086	2.23355	1.33226	2.04999	2.36558	1.79999
4	2.10428	2.86812		2.01669	1.3481	2.23192
5	2.10202	2.24872		2.38215	1.81007	2.15133
6	2.26394	2.74136		2.12891	0.943547	1.91809
								Group 1	Group 2	Day 1	Day 2	Day 3	Day 4	Day 5	Day 6
										P Value	P Value	P Value	P Value	P Value	P Value
								vehicle only, RP	3mg/kg/d, RP	0.0084
								vehicle only, RP	10mg/kg/d, RP	0.0022
								vehicle only, RP	vehicle only, mock	0.0022	<0.0001	<0.0001	0.0008	0.0012	0.0045
								3mg/kg/d, RP	3mg/kg/d, mock		0.0051	0.0372	0.0317	0.0184
								Group 1	Group 2	Day 1	Day 2	Day 3	Day 4	Day 5	Day 6
										P Value	P Value	P Value	P Value	P Value	P Value
								no drug, PBS	3mg/kg, PBS	--	--	--	--	--	--
								no drug, PBS	10mg/kg, PBS	--	--	--	--	--	--
								no drug, PBS	no drug, Rp	0.0022	<0.0001	<0.0001	0.0008	0.0012	0.0045
								no drug, PBS	3mg/kg, Rp	--	0.007	0.0166	0.0317	0.0284	0.2801
								no drug, PBS	10mg/kg, Rp	--	0.025	0.0271
								3mg/kg, PBS	10mg/kg, PBS	--	--	--	--	--	--
								3mg/kg, PBS	no drug, Rp	0.0008	<0.0001	<0.0001	0.0008	0.0007	0.0011
								3mg/kg, PBS	3mg/kg, Rp	--	0.0051	0.0372	0.0317	0.0184	--
								3mg/kg, PBS	10mg/kg, Rp	--	0.0194	0.0471
								10mg/kg, PBS	no drug, Rp	<0.0001	0.0011	<0.0001	0.2171	--	--
								10mg/kg, PBS	3mg/kg, Rp	--	--	--	--	--	--
								10mg/kg, PBS	10mg/kg, Rp	--	--	--
								no drug, Rp	3mg/kg, Rp	0.0084	--	--	--	--	--
								no drug, Rp	10mg/kg, Rp	0.0022	--	--
								3mg/kg, Rp	10mg/kg, Rp	--	--	--
