# Supplementary material for: Benidipine impairs innate immunity converting sublethal to lethal infections in a murine model of spotted fever rickettsiosis
Source: PLoS Negl Trop Dis. 2024 Feb 26;18(2):e0011993. doi: 10.1371/journal.pntd.0011993 (PMC10919851; doi:10.1371/journal.pntd.0011993)
Supplement: S1 Raw Data — Fig 1. Relevant raw data and statistical calculations for data in Fig 1. Fig 1A, contains files relevant to the calculation of survival; Fig 1B contains raw data and statistical calculations relevant to change in body weight over time; Fig 1C contains files relevant to raw data of spleen weights and statistical calculations. Fig 2GHI. The excel file within provides raw data regarding the ranking of histopathology injury in lung, brain and liver, and the associated statistical evaluations. Fig 4. Relevant raw data from ImageJ analysis of dextran extravasation in liver, lung and brain, including statistical analyses. Fig 5. Raw data used to calculate semiquantitative estimates of specific pathologic features in the spleens of animals, weighted by spleen weight, including H&E histology, and immunohistochemistry analysis of immune cells and their microanatomical distributions. Fig 6. Relevant raw data from ImageJ analysis of ICAM1 immunohistochemical staining in liver, including statistical analyses. Fig 7. Fig 7ABC contains files with raw data of quantitative PCR in brain, lung, spleen, and statistical analyses from those data; Fig 7D contains files with raw data of qPCR in liver and statistical analysis from those data; Fig 7E contains file with raw qPCR data in blood and associated statistical analyses from those data. Fig 10. Relevant raw data from Bioplex cytokine and chemokine analyses of plasma. These data include those that were used for statistical calculations. Fig 11. This contains a file including raw data from the NKT activation experiments in the manuscript’s figure 11. Included also are the statistical evaluations. (ZIP) [file pntd.0011993.s011.zip › S2_Fig1/S1_Fig1C/spleen weights.xlsx]

## Sheet: spleen weight
		day3	day6			Day3	Day6		No drug, PBS, day3	No drug, PBS, day6	3mg/kg, PBS, day3	3mg/kg, PBS, day6	10mg/kg, PBS, day3	No drug, Rp, day3	No drug, Rp, day6	3mg/kg, Rp, day3	3mg/kg, Rp, day6	10mg/kg, Rp, day3
1 No drug, PBS	no drug,PBS		65.9		no drug,PBS	63	67.25		57.8	65.9	84.6	81.8	115.2	107.7	162	105.3	86.8	56.4
	no drug,PBS		71.6		3mg/kg,PBS	87.2833	81.9667		56.2	71.6	72.4	62.3	107.3	114	196.4	115.8	111.5	42
	no drug,PBS	57.8			10mg/kg,PBS	98.5667			56.3	64	92.4	90.7	84.2	137	206.8	78.7	74.3	45
	no drug,PBS	56.2			no drug,Rp	137.129	173.283		62	66.3	97.7	93	103.6	122.6	189.5	117.1	145.3	57.1
	no drug,PBS		64		3mg/kg,Rp	100.333	108.35		66	69.4	98.3	85.4	79.4	157.5	145	70.8	86.7
	no drug,PBS	56.3			10mg/kg,Rp	50.125			79.7	66.3	78.3	78.6	101.7	163.6	140	114.3	145.5
	no drug,PBS		66.3
	no drug,PBS		69.4
	no drug,PBS	62
	no drug,PBS		66.3
	no drug,PBS	66												Median
	no drug,PBS	79.7											No drug, PBS, day3	59.9
2.1 3mg/kg, PBS	3mg/kg,PBS		81.8										No drug, PBS, day6	66.3
	3mg/kg,PBS		62.3										3mg/kg, PBS, day3	88.5
	3mg/kg,PBS	84.6											3mg/kg, PBS, day6	83.6
	3mg/kg,PBS	72.4											10mg/kg, PBS, day3	102.65
	3mg/kg,PBS		90.7										No drug, Rp, day3	129.8
	3mg/kg,PBS	92.4											No drug, Rp, day6	175.75
	3mg/kg,PBS		93										3mg/kg, Rp, day3	109.8
	3mg/kg,PBS	97.7											3mg/kg, Rp, day6	99.15
	3mg/kg,PBS		85.4										10mg/kg, Rp, day3	50.7
	3mg/kg,PBS		78.6
	3mg/kg,PBS	98.3
	3mg/kg,PBS	78.3
2.2 10mg/kg, PBS	10mg/kg,PBS
	10mg/kg,PBS	115.2
	10mg/kg,PBS	107.3
	10mg/kg,PBS
	10mg/kg,PBS
	10mg/kg,PBS
	10mg/kg,PBS
	10mg/kg,PBS	84.2
	10mg/kg,PBS
	10mg/kg,PBS	103.6
	10mg/kg,PBS	79.4
	10mg/kg,PBS	101.7		d3	sd	d6	sd
3 no drug, R.p.	no drug,Rp	107.7		133.733	23.0592	173.283	28.1275
	no drug,Rp	114
	no drug,Rp		162
	no drug,Rp		196.4
	no drug,Rp		206.8
	no drug,Rp	137
	no drug,Rp		189.5
	no drug,Rp	122.6
	no drug,Rp		145
	no drug,Rp		140
	no drug,Rp	157.5
	no drug,Rp	163.6
4.1 3mg/kg, R.p.	3mg/kg,Rp	105.3		100.333	20.3975	108.35	31.138
	3mg/kg,Rp		86.8
	3mg/kg,Rp		111.5
	3mg/kg,Rp		74.3
	3mg/kg,Rp	115.8
	3mg/kg,Rp		145.3
	3mg/kg,Rp		86.7
	3mg/kg,Rp		145.5
	3mg/kg,Rp	78.7
	3mg/kg,Rp	117.1
	3mg/kg,Rp	70.8
	3mg/kg,Rp	114.3
4.2 10mg/kg, R.p.	10mg/kg,Rp			50.125	7.75258
	10mg/kg,Rp
	10mg/kg,Rp
	10mg/kg,Rp
	10mg/kg,Rp
	10mg/kg,Rp	56.4
	10mg/kg,Rp	42
	10mg/kg,Rp
	10mg/kg,Rp	45
	10mg/kg,Rp	57.1
	10mg/kg,Rp
	10mg/kg,Rp
