# Supplementary material for: Benidipine impairs innate immunity converting sublethal to lethal infections in a murine model of spotted fever rickettsiosis
Source: PLoS Negl Trop Dis. 2024 Feb 26;18(2):e0011993. doi: 10.1371/journal.pntd.0011993 (PMC10919851; doi:10.1371/journal.pntd.0011993)
Supplement: S1 Raw Data — Fig 1. Relevant raw data and statistical calculations for data in Fig 1. Fig 1A, contains files relevant to the calculation of survival; Fig 1B contains raw data and statistical calculations relevant to change in body weight over time; Fig 1C contains files relevant to raw data of spleen weights and statistical calculations. Fig 2GHI. The excel file within provides raw data regarding the ranking of histopathology injury in lung, brain and liver, and the associated statistical evaluations. Fig 4. Relevant raw data from ImageJ analysis of dextran extravasation in liver, lung and brain, including statistical analyses. Fig 5. Raw data used to calculate semiquantitative estimates of specific pathologic features in the spleens of animals, weighted by spleen weight, including H&E histology, and immunohistochemistry analysis of immune cells and their microanatomical distributions. Fig 6. Relevant raw data from ImageJ analysis of ICAM1 immunohistochemical staining in liver, including statistical analyses. Fig 7. Fig 7ABC contains files with raw data of quantitative PCR in brain, lung, spleen, and statistical analyses from those data; Fig 7D contains files with raw data of qPCR in liver and statistical analysis from those data; Fig 7E contains file with raw qPCR data in blood and associated statistical analyses from those data. Fig 10. Relevant raw data from Bioplex cytokine and chemokine analyses of plasma. These data include those that were used for statistical calculations. Fig 11. This contains a file including raw data from the NKT activation experiments in the manuscript’s figure 11. Included also are the statistical evaluations. (ZIP) [file pntd.0011993.s011.zip › S2_Fig10/S2_Fig10_240212 Cytokine Chemokine data with stats.xlsx]

## Sheet: FI
File Name: F:\Rp cytokines\RP_Benidipine_C3H_HeN cytokines1 Curve 2 EXPORT Data no blank.rbx
Acquisition Date: 13-Jul-2022, 02:21 PM
Reader Serial Number: LX10020073422
Assay Lot: 20220713
Standard Lot: moue panel Expiration Date: <none>
External Standard Lot: moue panel Expiration Date: <none>
Plate ID: 2
RP1 PMT (Volts): 740.17
RP1 Target: 16539
		IL-1a (53)	IL-2 (36)	IL-6 (38)	IL-10 (56)	IL-12p70 (78)	IFN-y (34)	KC (57)	MCP-1 (51)	RANTES (55)	TNF-a (21)		IL-1a (53)	IL-2 (36)	IL-6 (38)	IL-10 (56)	IL-12p70 (78)	IFN-y (34)	KC (57)	MCP-1 (51)	RANTES (55)	TNF-a (21)	Benidipine		day	IL-1a (53)	IL-2 (36)	IL-6 (38)	IL-10 (56)	IL-12p70 (78)	IFN-y (34)	KC (57)	MCP-1 (51)	RANTES (55)	TNF-a (21)
Type	Well	FI	FI	FI	FI	FI	FI	FI	FI	FI	FI
S1	A1,A2	---	---	---	---	---	---	---	25388.3	---	---
S2	B1,B2	---	---	---	---	---	---	---	25797.8	25895.8	25969
S3	C1,C2	26609.5	27064	26251.8	26772.5	24157	23927.5	25750.3	25976.5	26457	25330.3
S4	D1,D2	24976.8	25024.5	24734.8	25124.5	23192.5	18643.8	24514.5	25658	25984.5	23598
S5	E1,E2	23839.8	23286.3	22923	23527.3	19560	5392.3	13055.3	24367.5	24895	9218.3
S6	F1,F2	17576	6463.5	9848.3	9912.3	13972.8	1684	3299.5	10025.5	21616	3040.3
S7	G1,G2	7677.5	1504.8	4957.3	3776.3	11236.8	656.8	870	1547	9367.5	1295.3
eS1	A1,A2	---	---	---	---	14012.5	13072	---	22447	---	---
eS2	B1,B2	---	---	---	23676.3	9042.8	11252.3	22454.8	22160.3	---	23781
eS3	C1,C2	23491	23752.3	20906.5	20464.8	5845.5	7393.5	15648.5	20558.8	23256.8	16257
eS4	D1,D2	15591.3	14774.3	11642.3	11083.5	3482.8	3263.5	7376	16056.8	18779.5	6766
eS5	E1,E2	8423.3	6143.3	5824	4883.3	2997.8	942.8	2322	7404.3	9601.5	1725.8
eS6	F1,F2	4711	1971.8	2407.5	1725	2793.5	332	664.8	1826	4271.5	735.8
eS7	G1,G2	3184.5	493.3	1155.5	674	2932	134.3	183	262	2123.8	307.5
eS8	H1,H2	2530.3	128.5	712	321.3	2788.3	72.3	61.5	49.8	1172.8	205.3
eS9	A3,A4	2085	50	---	231.3	2812.5	---	34	29.5	1016.8	186.3
eS10	B3,B4	2141.8	24.5	---	212.8	2900.5	---	---	21	916	---
eS11	C3,C4	2021	20	---	211	2808.5	---	---	20	---	---
eS12	D3,D4	---	18	---	---	2910	---	---	---	---	---
eS13	E3,E4	---	17.5	---	---	3051.3	---	---	---	---	---
eS14	F3,F4	---	18.5	---	---	2756	---	---	---	---	---
X1	A3,A4	641	110	1364.5	400.3	1494.5	195.5	587.8	148	555	268.8												Benidipine	day	Rp	IL-1a (53)	IL-2 (36)	IL-6 (38)	IL-10 (56)	IL-12p70 (78)	IFN-y (34)	KC (57)	MCP-1 (51)	RANTES (55)	TNF-a (21)
X2	B3,B4	537	99	647	639.5	1215	168.3	434	99.3	1464.3	231.8		16	28	2	19	25	6	14	7	10	15	0	3	0	17.75	28.125	8.5	11	25.25	7.75	16.25	8.5	10.25	14
X3	C3,C4	643	108.5	1440.8	505	1304.5	202.5	523.3	84.5	2330.5	239.5		20	31	12	14	30	9	18	7	12	15	3	3	0	18.3333	28.1667	10.6667	8.33333	25.3333	8.33333	17	9	10.3333	13.6667
X4	D3,D4	735.3	93.5	1579.8	230	1422.8	203.3	1107.5	118	3426.8	226.5		27	24.5	12	1	33	9	21	8	13	14	10	3	0	17	27.8333	9.66667	7.33333	22	8.33333	15.3333	10	9	14
X5	E3,E4	432	103.5	1050	409.8	851.3	177.5	366.8	167	1155.5	214		8	29	8	10	13	7	12	12	6	12	0	6	0	11	30.6667	8.33333	10.3333	14.3333	8	11.6667	11	7.33333	14.3333
X6	F3,F4	626	113.5	1194.5	425.3	1071.8	211	401.8	135.8	1411.3	259		16	30	9	11	20	9	13	10	8	16	3	6	0	10.6667	31.3333	6.66667	9.66667	14	7.66667	10.6667	10	6.33333	12.6667
X7	G3,G4	444	136.5	1101	416.5	838	204.8	344	190.3	1464.5	258.3		9	33	8	10	10	8	10	11	8	15
X8	H3,H4	429.3	119.5	793	392.5	851.8	168.8	339.8	129.5	706	174		7	31	3	8	12	6	9	9	3	7	0	3	Rp	10.2	29.2	6.6	7.4	17	7.6	11.2	9.4	6.4	18.4
X9	A5,A6	363.5	116.8	1203.5	309.5	759.5	213	294.3	125.3	1204	258		2	30	7	4	7	7	8	8	6	13	3	3	Rp	14	28.4	8	7	20.6	10.4	15	10.6	10.8	21.4
X10	B5,B6	687.5	93.5	1781.8	531.3	2179.5	340.5	1308.5	311.5	3953	613.5		16	24	8	8	31	10	17	11	9	31	10	3	Rp	15.75	27.75	9.25	6.75	22.75	11.5	16.5	11	12.75	25
X11	C5,C6	694.8	111.5	1637.3	402	1346	237.3	492	166.5	1888.5	427.8		17	28	7	7	25	7	12	8	6	26	0	6	Rp	19	18.2	14.8	10.6	21.6	17.6	20.4	14.6	15.4	24.3
X12	D5,D6	1238.8	162.5	4542.5	580.5	1718	2426.5	12728.5	19110.8	24507	888.3		28	29	15	8	28	22	29	17	30	30	3	6	Rp	21	20.3333	14.3333	10	21.3333	17.3333	21	14.6667	16	25
X13	E5,E6	719.3	68.5	6784.5	1170.5	858.5	2795	5333.5	23007	8022.8	327		18	4	21	15	11	23	22	19	12	19
X14	F5,F6	693.3	71.5	7197.8	1199.5	989.3	3615	5985	22502.5	12999.5	271.5		16	6	23	15	13	26	22	18	20	15.5
X15	G5,G6	767	67.3	7147	1050.5	1285	4106.5	7708	20701.8	15106.8	368.5		19	3	22	13	22	26	23	17	22	18
X16	H5,H6	2100	85	6967.8	1350	1415.3	4933	16686	24193	14414	516		25	18	21	20	23	26	26	20	21	25
X17	A7,A8	752.8	77.3	6555.5	1229.3	644.5	2374.5	7238	24641.5	13373.3	372.5		18	8.5	19	17	5	20	22	25	20	18
X18	B7,B8	592.5	78	7844	1279.8	947.5	3050.8	9338	24627.8	11990.5	269.5		12	9	20	17	11	23	22	24	19	14
X19	C7,C8	434.5	76	5237.8	1221.5	674.5	1496.5	2155	23554.5	8846.5	202.5		6	7	15	15	5	18	17	18	14	10
X20	D7,D8	729.3	69.5	6709.3	1282.3	521.5	2551.8	3930	24471.5	8525	181.3		15	3	18	16	1	20	19	22	13	7
X21	E7,E8	825.3	87.5	6370.5	1065.8	828.8	3132	10294.8	24374.5	10471.8	271.5		15	14	17	13	4	21	21	21	14	12
X22	F7,F8	531	96	8382.3	2177.3	928.3	1419	4076.3	23288.8	11508	300.5		10	16	17	17	7	17	19	17	14	12
X23	G7,G8	399.8	257	11572.3	2949.5	1468.5	2096	9463	24307.5	21693.8	416.5		4	19	18	17	17	17	19	19	17	15
X24	H7,H8	642	131.3	20973	3825	1208.8	2399	2602.8	24229.5	23666	457.3		10	18	18	17	11	17	17	18	17	17
X25	A9,A10	631.3	100.5	11086.5	4071.5	1284.5	2819	3669.8	24044.5	24479.8	400.5		9	16	17	17	14	17	17	17	17	14
X26	B9,B10	463	61	841.8	385.5	1229	182.8	375.8	77.8	2700.5	216.5		6	1	3	6	11	6	9	4	6	9
X27	C9,C10	428.5	80	985	297.3	1277	163	264	80.8	593.5	141		4	6	4	3	12	5	6.5	5	1	4
X28	D9,D10	294.5	75	1030	291	551.3	136	215.8	69	1190.8	140.8		1	4	4	2	2	2	4	2	4	3
X29	E9,E10	497.3	70.3	776.3	378.5	1014.5	106.8	180.3	59	791.5	113.3		4	2	2	3	6	1	3	1	2	1
X30	F9,F10	389	82	599	363.3	834.5	145	166.5	80	697.5	151.5		1	5.5	1	2	3	1	2	2	1	2
X31	G9,G10	391.8	92	910	238	841.5	145.8	228.3	112.3	1099.5	134.3		1	9	1	1	4	1	2	2	1	1
X32	H9,H10	1168	94.3	2220.5	1227.8	1078	448	363	239	11842	422.5		9	9	4	8	5	7	3	2	8	8
X33	A11,A12	1055	83.5	2191.5	901	1056	401.8	264	462.5	6772.5	194.8		8	6.5	3	6	4	5	2	4	4	3
X34	B11,B12	852.3	77.3	2108.5	865.3	631	425.8	464.5	388.8	16602.5	245.3		6	3	1	5	2	5	2	3	8	3
X35	C11,C12	658.8	81	3511.8	566.5	524.3	394	818.3	1603	7037.3	308.3		3	3	3	1	1	3	5	3	4	4
X36	D11,D12	506.3	72.5	2144.8	585.5	841.3	398.8	470.8	244	15355	153.5		2	2	1	1	1	3	2	2	6	1
X37	E11,E12	455.8	66.5	5463.3	1376.8	1244	663.5	643.8	10361.5	9034	433.8		1	1	4	4	2	5	3	4	5	4
X38	F11,F12	1042	84.8	5821	1508.3	1092.5	642.8	560.5	10267	4471.5	388.3		3	3	4	4	1	4	2	3	3	3
X39	G11,G12	828.8	82	4338.8	807.3	1735	561.5	1819	10543	4465.8	186.5		2	1	3	2	2	3	3	3	2	1
X40	H11,H12	707.5	83.5	3772	749.5	1399.3	312.5	1203.8	6023.8	8312.3	262.5		1	1	2	1	1	2	2	2	2	1
X41	H1,H2	5757	102	3202	1209.5	11847.8	297	94.5	71	3821.3	593.5
*** = Value not available; --- = Designated as an outlier
*Value = Value extrapolated beyond standard range
OOR = Out of Range; OOR> = Out of Range Above; OOR< = Out of Range Below
Exp Conc = Expected Concentration; Obs Conc = Observed Concentration

## Sheet: FI - Bkgd
File Name: F:\Rp cytokines\RP_Benidipine_C3H_HeN cytokines1 Curve 2 EXPORT Data no blank.rbx
Acquisition Date: 13-Jul-2022, 02:21 PM
Reader Serial Number: LX10020073422
Assay Lot: 20220713
Standard Lot: moue panel Expiration Date: <none>
External Standard Lot: moue panel Expiration Date: <none>
Plate ID: 2
RP1 PMT (Volts): 740.17
RP1 Target: 16539
		IL-1a (53)	IL-2 (36)	IL-6 (38)	IL-10 (56)	IL-12p70 (78)	IFN-y (34)	KC (57)	MCP-1 (51)	RANTES (55)	TNF-a (21)
Type	Well	FI - Bkgd	FI - Bkgd	FI - Bkgd	FI - Bkgd	FI - Bkgd	FI - Bkgd	FI - Bkgd	FI - Bkgd	FI - Bkgd	FI - Bkgd
S1	A1,A2	---	---	---	---	---	---	---	25388.3	---	---
S2	B1,B2	---	---	---	---	---	---	---	25797.8	25895.8	25969
S3	C1,C2	26609.5	27064	26251.8	26772.5	24157	23927.5	25750.3	25976.5	26457	25330.3
S4	D1,D2	24976.8	25024.5	24734.8	25124.5	23192.5	18643.8	24514.5	25658	25984.5	23598
S5	E1,E2	23839.8	23286.3	22923	23527.3	19560	5392.3	13055.3	24367.5	24895	9218.3
S6	F1,F2	17576	6463.5	9848.3	9912.3	13972.8	1684	3299.5	10025.5	21616	3040.3
S7	G1,G2	7677.5	1504.8	4957.3	3776.3	11236.8	656.8	870	1547	9367.5	1295.3
eS1	A1,A2	---	---	---	---	11114.5	13007	---	22424.5	---	---
eS2	B1,B2	---	---	---	23458.3	6144.8	11187.3	22435.8	22137.8	---	23608.5
eS3	C1,C2	21269.8	23734.3	20285.8	20246.8	2947.5	7328.5	15629.5	20536.3	22364.5	16084.5
eS4	D1,D2	13370	14756.3	11021.5	10865.5	584.8	3198.5	7357	16034.3	17887.3	6593.5
eS5	E1,E2	6202	6125.3	5203.3	4665.3	99.8	877.8	2303	7381.8	8709.3	1553.3
eS6	F1,F2	2489.8	1953.8	1786.8	1507	-104.5	267	645.8	1803.5	3379.3	563.3
eS7	G1,G2	963.3	475.3	534.8	456	34	69.3	164	239.5	1231.5	135
eS8	H1,H2	309	110.5	91.3	103.3	-109.8	7.3	42.5	27.3	280.5	32.8
eS9	A3,A4	-136.3	32	---	13.3	-85.5	---	15	7	124.5	13.8
eS10	B3,B4	-79.5	6.5	---	-5.3	2.5	---	---	-1.5	23.8	---
eS11	C3,C4	-200.3	2	---	-7	-89.5	---	---	-2.5	---	---
eS12	D3,D4	---	0	---	---	12	---	---	---	---	---
eS13	E3,E4	---	-0.5	---	---	153.3	---	---	---	---	---
eS14	F3,F4	---	0.5	---	---	-142	---	---	---	---	---
X1	A3,A4	641	110	1364.5	400.3	1494.5	195.5	587.8	148	555	268.8
X2	B3,B4	537	99	647	639.5	1215	168.3	434	99.3	1464.3	231.8
X3	C3,C4	643	108.5	1440.8	505	1304.5	202.5	523.3	84.5	2330.5	239.5
X4	D3,D4	735.3	93.5	1579.8	230	1422.8	203.3	1107.5	118	3426.8	226.5
X5	E3,E4	432	103.5	1050	409.8	851.3	177.5	366.8	167	1155.5	214
X6	F3,F4	626	113.5	1194.5	425.3	1071.8	211	401.8	135.8	1411.3	259
X7	G3,G4	444	136.5	1101	416.5	838	204.8	344	190.3	1464.5	258.3
X8	H3,H4	429.3	119.5	793	392.5	851.8	168.8	339.8	129.5	706	174
X9	A5,A6	363.5	116.8	1203.5	309.5	759.5	213	294.3	125.3	1204	258
X10	B5,B6	687.5	93.5	1781.8	531.3	2179.5	340.5	1308.5	311.5	3953	613.5
X11	C5,C6	694.8	111.5	1637.3	402	1346	237.3	492	166.5	1888.5	427.8
X12	D5,D6	1238.8	162.5	4542.5	580.5	1718	2426.5	12728.5	19110.8	24507	888.3
X13	E5,E6	719.3	68.5	6784.5	1170.5	858.5	2795	5333.5	23007	8022.8	327
X14	F5,F6	693.3	71.5	7197.8	1199.5	989.3	3615	5985	22502.5	12999.5	271.5
X15	G5,G6	767	67.3	7147	1050.5	1285	4106.5	7708	20701.8	15106.8	368.5
X16	H5,H6	2100	85	6967.8	1350	1415.3	4933	16686	24193	14414	516
X17	A7,A8	752.8	77.3	6555.5	1229.3	644.5	2374.5	7238	24641.5	13373.3	372.5
X18	B7,B8	592.5	78	7844	1279.8	947.5	3050.8	9338	24627.8	11990.5	269.5
X19	C7,C8	434.5	76	5237.8	1221.5	674.5	1496.5	2155	23554.5	8846.5	202.5
X20	D7,D8	729.3	69.5	6709.3	1282.3	521.5	2551.8	3930	24471.5	8525	181.3
X21	E7,E8	825.3	87.5	6370.5	1065.8	828.8	3132	10294.8	24374.5	10471.8	271.5
X22	F7,F8	531	96	8382.3	2177.3	928.3	1419	4076.3	23288.8	11508	300.5
X23	G7,G8	399.8	257	11572.3	2949.5	1468.5	2096	9463	24307.5	21693.8	416.5
X24	H7,H8	642	131.3	20973	3825	1208.8	2399	2602.8	24229.5	23666	457.3
X25	A9,A10	631.3	100.5	11086.5	4071.5	1284.5	2819	3669.8	24044.5	24479.8	400.5
X26	B9,B10	463	61	841.8	385.5	1229	182.8	375.8	77.8	2700.5	216.5
X27	C9,C10	428.5	80	985	297.3	1277	163	264	80.8	593.5	141
X28	D9,D10	294.5	75	1030	291	551.3	136	215.8	69	1190.8	140.8
X29	E9,E10	497.3	70.3	776.3	378.5	1014.5	106.8	180.3	59	791.5	113.3
X30	F9,F10	389	82	599	363.3	834.5	145	166.5	80	697.5	151.5
X31	G9,G10	391.8	92	910	238	841.5	145.8	228.3	112.3	1099.5	134.3
X32	H9,H10	1168	94.3	2220.5	1227.8	1078	448	363	239	11842	422.5
X33	A11,A12	1055	83.5	2191.5	901	1056	401.8	264	462.5	6772.5	194.8
X34	B11,B12	852.3	77.3	2108.5	865.3	631	425.8	464.5	388.8	16602.5	245.3
X35	C11,C12	658.8	81	3511.8	566.5	524.3	394	818.3	1603	7037.3	308.3
X36	D11,D12	506.3	72.5	2144.8	585.5	841.3	398.8	470.8	244	15355	153.5
X37	E11,E12	455.8	66.5	5463.3	1376.8	1244	663.5	643.8	10361.5	9034	433.8
X38	F11,F12	1042	84.8	5821	1508.3	1092.5	642.8	560.5	10267	4471.5	388.3
X39	G11,G12	828.8	82	4338.8	807.3	1735	561.5	1819	10543	4465.8	186.5
X40	H11,H12	707.5	83.5	3772	749.5	1399.3	312.5	1203.8	6023.8	8312.3	262.5
X41	H1,H2	5757	102	3202	1209.5	11847.8	297	94.5	71	3821.3	593.5
*** = Value not available; --- = Designated as an outlier
*Value = Value extrapolated beyond standard range
OOR = Out of Range; OOR> = Out of Range Above; OOR< = Out of Range Below
Exp Conc = Expected Concentration; Obs Conc = Observed Concentration

## Sheet: Std Dev
File Name: F:\Rp cytokines\RP_Benidipine_C3H_HeN cytokines1 Curve 2 EXPORT Data no blank.rbx
Acquisition Date: 13-Jul-2022, 02:21 PM
Reader Serial Number: LX10020073422
Assay Lot: 20220713
Standard Lot: moue panel Expiration Date: <none>
External Standard Lot: moue panel Expiration Date: <none>
Plate ID: 2
RP1 PMT (Volts): 740.17
RP1 Target: 16539
		IL-1a (53)	IL-2 (36)	IL-6 (38)	IL-10 (56)	IL-12p70 (78)	IFN-y (34)	KC (57)	MCP-1 (51)	RANTES (55)	TNF-a (21)
Type	Well	Std Dev	Std Dev	Std Dev	Std Dev	Std Dev	Std Dev	Std Dev	Std Dev	Std Dev	Std Dev
S1	A1,A2								100.76
S2	B1,B2								430.98	296.63	137.18
S3	C1,C2	415.07	494.97	42.78	403.76	722.66	99.7	220.97	416.49	124.45	47.02
S4	D1,D2	250.67	113.84	183.49	453.26	159.1	727.97	181.73	130.11	218.5	340.83
S5	E1,E2	747.77	112.08	156.98	73.19	322.44	94.4	534.22	229.81	172.53	482.6
S6	F1,F2	0	62.93	501.69	1073.03	3342.85	1.41	147.79	532.45	1523.11	102.18
S7	G1,G2	1412.8	132.58	333.4	282.49	824.84	54.09	79.2	173.95	266.58	87.33
eS1	A1,A2					644.17	41.01		171.12
eS2	B1,B2				20.86	397.75	280.37	380.07	131.88		248.9
eS3	C1,C2	183.85	179.96	214.25	534.22	48.79	71.42	218.5	10.96	112.08	45.25
eS4	D1,D2	509.47	210.36	749.89	747.41	148.14	235.47	346.48	334.82	147.79	882.47
eS5	E1,E2	50.56	100.06	155.56	149.55	254.91	33.59	11.31	66.11	348.6	3.89
eS6	F1,F2	47.38	19.45	14.85	1.41	3.54	2.83	10.25	56.57	91.22	22.27
eS7	G1,G2	9.19	23.69	4.24	0	12.02	6.72	1.41	22.63	22.27	7.78
eS8	H1,H2	20.86	4.95	8.49	10.25	202.59	1.06	3.54	3.89	37.83	4.6
eS9	A3,A4	219.2	2.83		24.4	170.41		2.83	0.71	14.5	0.35
eS10	B3,B4	19.45	0.71		20.86	161.22			1.41	7.07
eS11	C3,C4	2.83	0		3.54	101.12			2.83
eS12	D3,D4		1.41			41.72
eS13	E3,E4		0.71			37.12
eS14	F3,F4		0.71			25.46
X1	A3,A4	18.38	9.19	38.89	18.74	108.19	0.71	11.67	6.36	43.84	16.62
X2	B3,B4	21.21	7.07	14.14	62.93	26.87	23.69	33.94	1.77	6.72	8.13
X3	C3,C4	114.55	9.19	3.18	22.63	33.23	0	4.6	4.95	119.5	6.36
X4	D3,D4	47.02	4.95	60.46	8.49	136.83	15.91	99.7	16.97	312.19	4.95
X5	E3,E4	68.59	14.85	111.72	68.24	188.44	36.06	1.77	11.31	123.74	4.24
X6	F3,F4	74.95	7.78	84.15	47.73	222.39	7.07	87.33	30.05	248.55	9.9
X7	G3,G4	48.08	7.78	48.08	28.99	2.83	11.67	26.87	6.72	108.19	14.5
X8	H3,H4	61.87	9.9	85.56	60.1	71.06	18.74	47.02	8.49	28.28	38.18
X9	A5,A6	3.54	10.25	27.58	17.68	16.26	0.71	3.89	6.72	26.16	22.63
X10	B5,B6	36.06	9.19	1.06	20.86	142.13	21.92	38.18	2.12	22.63	30.41
X11	C5,C6	64.7	6.36	67.53	16.97	103.94	5.3	50.91	4.95	28.99	46.32
X12	D5,D6	23.69	10.61	96.87	10.61	77.78	65.76	101.82	36.42	70	41.37
X13	E5,E6	13.79	0.71	11.31	41.72	30.41	25.46	166.88	89.1	228.04	33.94
X14	F5,F6	18.03	9.19	59.04	68.59	23.69	45.25	222.03	23.33	427.8	3.54
X15	G5,G6	22.63	4.6	156.27	5.66	29.7	22.63	138.59	615.54	324.92	33.23
X16	H5,H6	236.88	2.83	240.77	28.28	45.61	69.3	401.64	346.48	175.36	11.31
X17	A7,A8	44.19	1.06	313.25	10.25	58.69	48.79	359.21	463.15	213.9	3.54
X18	B7,B8	24.75	2.83	83.44	111.37	20.51	6.01	42.43	242.89	50.2	21.21
X19	C7,C8	16.26	1.41	44.9	57.28	7.78	19.09	7.07	127.99	85.56	10.61
X20	D7,D8	68.94	7.78	89.45	45.61	3.54	34.29	4.95	362.75	159.81	9.55
X21	E7,E8	24.4	3.54	193.04	58.34	13.79	91.92	376.53	248.19	277.54	28.99
X22	F7,F8	45.25	2.83	319.97	63.99	20.15	0.71	1.77	126.93	70	31.82
X23	G7,G8	160.87	210.72	56.92	178.9	27.58	132.23	281.43	7.78	607.76	4.24
X24	H7,H8	84.85	13.79	595.38	104.65	66.82	66.47	83.79	163.34	110.31	4.6
X25	A9,A10	49.85	3.54	171.12	122.33	170.41	103.24	375.83	119.5	18.03	3.54
X26	B9,B10	9.9	2.83	3.18	41.72	60.81	1.06	8.13	6.01	24.75	51.62
X27	C9,C10	34.65	5.66	89.1	29.34	118.79	8.49	38.89	8.84	62.93	8.49
X28	D9,D10	183.14	24.04	79.2	138.59	366.63	52.33	23.69	21.21	278.25	78.14
X29	E9,E10	43.49	16.62	238.65	41.72	79.9	35.71	28.64	7.07	475.18	27.22
X30	F9,F10	15.56	7.07	45.25	20.86	9.19	4.24	17.68	2.83	6.36	13.44
X31	G9,G10	43.49	9.9	2.12	35.36	44.55	15.2	15.2	4.6	10.61	8.84
X32	H9,H10	56.57	1.06	109.6	92.28	40.31	26.87	8.49	11.31	222.03	12.02
X33	A11,A12	18.38	0.71	296.28	31.11	137.18	3.18	5.66	10.61	96.87	30.76
X34	B11,B12	168.64	2.47	208.6	68.94	107.48	39.24	34.65	9.55	918.53	22.27
X35	C11,C12	42.78	1.41	81.67	31.82	95.11	14.14	83.09	83.44	290.97	17.32
X36	D11,D12	17.32	6.36	136.83	44.55	101.47	18.74	14.5	0	76.37	4.95
X37	E11,E12	19.45	4.95	70.36	22.98	11.31	70	0.35	36.06	156.98	29.34
X38	F11,F12	5.66	3.89	251.73	27.93	33.23	19.45	10.61	179.61	113.84	47.73
X39	G11,G12	47.73	16.97	218.85	66.82	90.51	51.62	33.94	770.75	92.98	21.21
X40	H11,H12	0.71	2.12	16.97	8.49	159.45	10.61	22.27	8.13	125.51	21.92
X41	H1,H2	1410.68	4.24	179.61	13.44	252.79	5.66	6.36	0	180.67	65.76
*** = Value not available; --- = Designated as an outlier
*Value = Value extrapolated beyond standard range
OOR = Out of Range; OOR> = Out of Range Above; OOR< = Out of Range Below
Exp Conc = Expected Concentration; Obs Conc = Observed Concentration

## Sheet: %CV
File Name: F:\Rp cytokines\RP_Benidipine_C3H_HeN cytokines1 Curve 2 EXPORT Data no blank.rbx
Acquisition Date: 13-Jul-2022, 02:21 PM
Reader Serial Number: LX10020073422
Assay Lot: 20220713
Standard Lot: moue panel Expiration Date: <none>
External Standard Lot: moue panel Expiration Date: <none>
Plate ID: 2
RP1 PMT (Volts): 740.17
RP1 Target: 16539
		IL-1a (53)	IL-2 (36)	IL-6 (38)	IL-10 (56)	IL-12p70 (78)	IFN-y (34)	KC (57)	MCP-1 (51)	RANTES (55)	TNF-a (21)
Type	Well	%CV	%CV	%CV	%CV	%CV	%CV	%CV	%CV	%CV	%CV
S1	A1,A2								0.4
S2	B1,B2								1.67	1.15	0.53
S3	C1,C2	1.56	1.83	0.16	1.51	2.99	0.42	0.86	1.6	0.47	0.19
S4	D1,D2	1	0.45	0.74	1.8	0.69	3.9	0.74	0.51	0.84	1.44
S5	E1,E2	3.14	0.48	0.68	0.31	1.65	1.75	4.09	0.94	0.69	5.24
S6	F1,F2	0	0.97	5.09	10.83	23.92	0.08	4.48	5.31	7.05	3.36
S7	G1,G2	18.4	8.81	6.73	7.48	7.34	8.24	9.1	11.24	2.85	6.74
eS1	A1,A2					4.6	0.31		0.76
eS2	B1,B2				0.09	4.4	2.49	1.69	0.6		1.05
eS3	C1,C2	0.78	0.76	1.02	2.61	0.83	0.97	1.4	0.05	0.48	0.28
eS4	D1,D2	3.27	1.42	6.44	6.74	4.25	7.22	4.7	2.09	0.79	13.04
eS5	E1,E2	0.6	1.63	2.67	3.06	8.5	3.56	0.49	0.89	3.63	0.23
eS6	F1,F2	1.01	0.99	0.62	0.08	0.13	0.85	1.54	3.1	2.14	3.03
eS7	G1,G2	0.29	4.8	0.37	0	0.41	5	0.77	8.64	1.05	2.53
eS8	H1,H2	0.82	3.85	1.19	3.19	7.27	1.47	5.75	7.82	3.23	2.24
eS9	A3,A4	10.51	5.66		10.55	6.06		8.32	2.4	1.43	0.19
eS10	B3,B4	0.91	2.89		9.8	5.56			6.73	0.77
eS11	C3,C4	0.14	0		1.68	3.6			14.14
eS12	D3,D4		7.86			1.43
eS13	E3,E4		4.04			1.22
eS14	F3,F4		3.82			0.92
X1	A3,A4	2.87	8.36	2.85	4.68	7.24	0.36	1.99	4.3	7.9	6.18
X2	B3,B4	3.95	7.14	2.19	9.84	2.21	14.08	7.82	1.78	0.46	3.51
X3	C3,C4	17.82	8.47	0.22	4.48	2.55	0	0.88	5.86	5.13	2.66
X4	D3,D4	6.4	5.29	3.83	3.69	9.62	7.83	9	14.38	9.11	2.19
X5	E3,E4	15.88	14.35	10.64	16.65	22.14	20.32	0.48	6.77	10.71	1.98
X6	F3,F4	11.97	6.85	7.04	11.22	20.75	3.35	21.74	22.14	17.61	3.82
X7	G3,G4	10.83	5.7	4.37	6.96	0.34	5.7	7.81	3.53	7.39	5.61
X8	H3,H4	14.41	8.28	10.79	15.31	8.34	11.1	13.84	6.55	4.01	21.94
X9	A5,A6	0.97	8.78	2.29	5.71	2.14	0.33	1.32	5.36	2.17	8.77
X10	B5,B6	5.25	9.83	0.06	3.93	6.52	6.44	2.92	0.68	0.57	4.96
X11	C5,C6	9.31	5.71	4.12	4.22	7.72	2.24	10.35	2.97	1.54	10.83
X12	D5,D6	1.91	6.53	2.13	1.83	4.53	2.71	0.8	0.19	0.29	4.66
X13	E5,E6	1.92	1.03	0.17	3.56	3.54	0.91	3.13	0.39	2.84	10.38
X14	F5,F6	2.6	12.86	0.82	5.72	2.39	1.25	3.71	0.1	3.29	1.3
X15	G5,G6	2.95	6.83	2.19	0.54	2.31	0.55	1.8	2.97	2.15	9.02
X16	H5,H6	11.28	3.33	3.46	2.1	3.22	1.4	2.41	1.43	1.22	2.19
X17	A7,A8	5.87	1.37	4.78	0.83	9.11	2.05	4.96	1.88	1.6	0.95
X18	B7,B8	4.18	3.63	1.06	8.7	2.16	0.2	0.45	0.99	0.42	7.87
X19	C7,C8	3.74	1.86	0.86	4.69	1.15	1.28	0.33	0.54	0.97	5.24
X20	D7,D8	9.45	11.19	1.33	3.56	0.68	1.34	0.13	1.48	1.87	5.27
X21	E7,E8	2.96	4.04	3.03	5.47	1.66	2.93	3.66	1.02	2.65	10.68
X22	F7,F8	8.52	2.95	3.82	2.94	2.17	0.05	0.04	0.55	0.61	10.59
X23	G7,G8	40.24	81.99	0.49	6.07	1.88	6.31	2.97	0.03	2.8	1.02
X24	H7,H8	13.22	10.51	2.84	2.74	5.53	2.77	3.22	0.67	0.47	1.01
X25	A9,A10	7.9	3.52	1.54	3	13.27	3.66	10.24	0.5	0.07	0.88
X26	B9,B10	2.14	4.64	0.38	10.82	4.95	0.58	2.16	7.73	0.92	23.84
X27	C9,C10	8.09	7.07	9.05	9.87	9.3	5.21	14.73	10.95	10.6	6.02
X28	D9,D10	62.19	32.06	7.69	47.63	66.51	38.47	10.98	30.74	23.37	55.51
X29	E9,E10	8.75	23.65	30.74	11.02	7.88	33.45	15.89	11.98	60.03	24.04
X30	F9,F10	4	8.62	7.56	5.74	1.1	2.93	10.62	3.54	0.91	8.87
X31	G9,G10	11.1	10.76	0.23	14.86	5.29	10.43	6.66	4.09	0.96	6.58
X32	H9,H10	4.84	1.13	4.94	7.52	3.74	6	2.34	4.73	1.87	2.85
X33	A11,A12	1.74	0.85	13.52	3.45	12.99	0.79	2.14	2.29	1.43	15.79
X34	B11,B12	19.79	3.2	9.89	7.97	17.03	9.22	7.46	2.46	5.53	9.08
X35	C11,C12	6.49	1.75	2.33	5.62	18.14	3.59	10.15	5.21	4.13	5.62
X36	D11,D12	3.42	8.78	6.38	7.61	12.06	4.7	3.08	0	0.5	3.22
X37	E11,E12	4.27	7.44	1.29	1.67	0.91	10.55	0.05	0.35	1.74	6.77
X38	F11,F12	0.54	4.59	4.32	1.85	3.04	3.03	1.89	1.75	2.55	12.29
X39	G11,G12	5.76	20.7	5.04	8.28	5.22	9.19	1.87	7.31	2.08	11.37
X40	H11,H12	0.1	2.54	0.45	1.13	11.4	3.39	1.85	0.13	1.51	8.35
X41	H1,H2	24.5	4.16	5.61	1.11	2.13	1.9	6.73	0	4.73	11.08
*** = Value not available; --- = Designated as an outlier
*Value = Value extrapolated beyond standard range
OOR = Out of Range; OOR> = Out of Range Above; OOR< = Out of Range Below
Exp Conc = Expected Concentration; Obs Conc = Observed Concentration

## Sheet: Conc in Range
File Name: F:\Rp cytokines\RP_Benidipine_C3H_HeN cytokines1 Curve 2 EXPORT Data no blank.rbx
Acquisition Date: 13-Jul-2022, 02:21 PM
Reader Serial Number: LX10020073422
Assay Lot: 20220713
Standard Lot: moue panel Expiration Date: <none>
External Standard Lot: moue panel Expiration Date: <none>
Plate ID: 2
RP1 PMT (Volts): 740.17
RP1 Target: 16539
		IL-1a (53)	IL-2 (36)	IL-6 (38)	IL-10 (56)	IL-12p70 (78)	IFN-y (34)	KC (57)	MCP-1 (51)	RANTES (55)	TNF-a (21)
Type	Well	Conc in Range	Conc in Range	Conc in Range	Conc in Range	Conc in Range	Conc in Range	Conc in Range	Conc in Range	Conc in Range	Conc in Range
S1	A1,A2								OOR >
S2	B1,B2								OOR >	OOR >	OOR >
S3	C1,C2	OOR >	OOR >	OOR >	OOR >	OOR >	OOR >	OOR >	OOR >	OOR >	OOR >
S4	D1,D2	OOR >	OOR >	OOR >	OOR >	OOR >	OOR >	OOR >	OOR >	OOR >	15741.5
S5	E1,E2	OOR >	1235.96	OOR >	OOR >	OOR >	556.64	1016.98	OOR >	OOR >	1525.29
S6	F1,F2	284.14	88.21	134.23	757.79	OOR >	119.96	141.06	1519.46	2593.35	421.69
S7	G1,G2	52.22	16.51	41.65	185.19	OOR >	41.42	33.36	232.72	264.47	166.65
eS1	A1,A2					33847.7	OOR >		196304
eS2	B1,B2				12410.3	7351.67	3618.02	6154.05	74375.3		15827.1
eS3	C1,C2	583.78	1346.64	695.54	4830.78	2248.85	967.39	1530.96	15941	3654.67	3563.58
eS4	D1,D2	145.78	331.92	167.34	894.66	442.58	263.82	389.38	4168.34	1026.85	1011.22
eS5	E1,E2	36.66	82.19	44.88	244.25	152.15	57.08	93.98	996.03	235.79	202.86
eS6	F1,F2	8.91	21.77	10.39	60.76	OOR <	15.75	24.54	262.25	62.38	67.8
eS7	G1,G2	2.37	5.12	2.77	15.87	OOR <	4.11	6.06	62.38	16.95	14.42
eS8	H1,H2	0.67	1.22	0.66	3.43	OOR <	0.89	1.45	15.5	2.81	2.99
eS9	A3,A4	OOR <	0.37		0.75	OOR <		0.39	OOR <	1.17	1.06
eS10	B3,B4	OOR <	0.08		0.27	OOR <			OOR <	OOR <
eS11	C3,C4	OOR <	0.03		OOR <	OOR <			OOR <
eS12	D3,D4		OOR <			OOR <
eS13	E3,E4		OOR <			187.13
eS14	F3,F4		OOR <			OOR <
X1	A3,A4	7.16	6.1	37.69	68.89	5100.06	56.92	111.4	227.11	31.51	152.31
X2	B3,B4	5.85	5.5	16.74	115.03	4153.53	48.8	81.72	175.23	105.59	129.72
X3	C3,C4	7.19	6.02	40.16	88.7	4449.91	59.02	98.91	158.01	191.78	134.43
X4	D3,D4	8.44	5.21	44.77	38.25	4851.09	59.25	214.45	195.98	317.74	126.54
X5	E3,E4	4.62	5.75	28	70.66	3006.49	51.54	68.84	245.8	78.22	118.98
X6	F3,F4	6.96	6.29	32.35	73.56	3691.36	61.58	75.53	214.67	100.75	146.34
X7	G3,G4	4.76	7.52	29.52	71.92	2966.25	59.7	64.49	267.8	105.61	145.88
X8	H3,H4	4.59	6.61	20.67	67.45	3008.01	48.95	63.68	208.18	42.3	95.03
X9	A5,A6	3.89	6.46	32.63	52.29	2729.73	62.19	55.01	203.71	82.39	145.72
X10	B5,B6	7.78	5.21	51.77	93.76	7713.6	101.81	255.52	371.87	384.34	371.74
X11	C5,C6	7.88	6.18	46.73	69.21	4589.43	69.57	92.88	245.32	146.19	251.81
X12	D5,D6	16.53	8.91	182.44	103.36	5904.07	929.69	4830.26	44770.7	OOR >	554.33
X13	E5,E6	8.21	3.85	344.38	227.03	3028.55	1109.19	1262.64	OOR >	1039.67	188.35
X14	F5,F6	7.86	4.02	380.7	233.48	3431.58	1551.94	1466.94	OOR >	2348.69	154
X15	G5,G6	8.89	3.78	376.12	200.69	4384.81	1850.45	2081.9	87130.9	3237.34	214.33
X16	H5,H6	34.72	4.75	360.22	267.45	4825.31	2421.15	9116.98	OOR >	2910.39	308.37
X17	A7,A8	8.68	4.33	325.18	240.12	2388.34	905.24	1902.32	OOR >	2485.33	216.85
X18	B7,B8	6.53	4.37	442.01	251.48	3301.77	1240.54	2787.1	OOR >	2014.28	152.77
X19	C7,C8	4.65	4.26	226.72	238.39	2476.88	522.72	436.76	OOR >	1208.04	112.06
X20	D7,D8	8.35	3.91	338	252.05	2028.2	989.46	866.25	OOR >	1140.6	99.34
X21	E7,E8	9.73	4.88	310.14	204.01	2938.22	1283.49	3272.04	OOR >	1587.54	154
X22	F7,F8	5.77	5.34	497.5	468.73	3242.28	491.57	905.01	OOR >	1869.78	171.89
X23	G7,G8	4.27	13.95	923.51	678.2	5009.34	777.83	2847.16	OOR >	13365.5	244.66
X24	H7,H8	7.17	7.24	OOR >	941.35	4133.05	916.74	538.42	OOR >	OOR >	270.63
X25	A9,A10	7.03	5.59	846.61	1020.59	4383.15	1121.27	798.63	OOR >	OOR >	234.52
X26	B9,B10	4.97	3.44	22.02	66.15	4199.49	53.1	70.56	149.8	232.31	120.49
X27	C9,C10	4.58	4.48	26.1	50.09	4358.19	47.25	49.26	153.48	34.19	75.58
X28	D9,D10	OOR <	4.21	27.41	48.98	2114.97	39.36	40.1	138.8	81.24	75.44
X29	E9,E10	5.37	3.95	20.21	64.86	3510.62	30.98	33.37	125.65	48.73	59.49
X30	F9,F10	4.15	4.59	15.48	62.05	2955.64	41.97	30.76	152.56	41.68	81.74
X31	G9,G10	4.18	5.13	23.94	39.64	2976.87	42.19	42.47	189.74	73.48	71.64
X32	H9,H10	15.27	5.25	68.1	239.79	3711.23	136.6	68.12	311.47	1968.84	248.48
X33	A11,A12	13.34	4.67	66.97	168.69	3641.42	121.49	49.26	486.53	809.62	107.41
X34	B11,B12	10.13	4.33	63.78	161.18	2348.6	129.31	87.58	432.02	4110	137.94
X35	C11,C12	7.39	4.53	125.63	100.62	2036.22	118.98	156.56	1195.97	855.98	176.69
X36	D11,D12	5.48	4.07	65.16	104.35	2976.11	120.52	88.78	315.79	3364.83	82.91
X37	E11,E12	4.89	3.74	242.18	273.57	4248.9	209.42	122.3	8004.35	1248.44	255.63
X38	F11,F12	13.12	4.73	267.86	304.07	3757.42	202.24	106.12	7887.75	453.77	226.78
X39	G11,G12	9.78	4.59	170.4	149.1	5967.06	174.47	363.17	8233.12	452.98	102.47
X40	H11,H12	8.05	4.67	139.02	137.23	4770.46	92.95	234.03	3927.75	1097.21	148.48
X41	H1,H2	32.49	1.13	22.1	47.14	OOR >	17.61	3.42	28.27	73.46	71.74
*** = Value not available; --- = Designated as an outlier
*Value = Value extrapolated beyond standard range
OOR = Out of Range; OOR> = Out of Range Above; OOR< = Out of Range Below
Exp Conc = Expected Concentration; Obs Conc = Observed Concentration

## Sheet: Obs Conc
File Name: F:\Rp cytokines\RP_Benidipine_C3H_HeN cytokines1 Curve 2 EXPORT Data no blank.rbx
Acquisition Date: 13-Jul-2022, 02:21 PM
Reader Serial Number: LX10020073422
Assay Lot: 20220713
Standard Lot: moue panel Expiration Date: <none>
External Standard Lot: moue panel Expiration Date: <none>
Plate ID: 2
RP1 PMT (Volts): 740.17
RP1 Target: 16539
					IL-1a (53)	IL-2 (36)	IL-6 (38)	IL-10 (56)	IL-12p70 (78)	IFN-y (34)	KC (57)	MCP-1 (51)	RANTES (55)	TNF-a (21)													rank											ranked t-test
Type	Well	benidipine dose	infection	day	Obs Conc	Obs Conc	Obs Conc	Obs Conc	Obs Conc	Obs Conc	Obs Conc	Obs Conc	Obs Conc	Obs Conc		IL-1a	IL-2	IL-6	IL-10	IL-12p70	IFN-y	KC	MCP-1	RANTES	TNF-a		IL-1a	IL-2	IL-6	IL-10	IL-12p70	IFN-y	KC	MCP-1	RANTES	TNF-a		IL-1a	IL-2	IL-6	IL-10	IL-12p70	IFN-y	KC	MCP-1	RANTES	TNF-a
S1	A1,A2											OOR >
S2	B1,B2											OOR >	OOR >	OOR >
S3	C1,C2				OOR >	*2973.17	*1524.06	OOR >	OOR >	OOR >	*33543.67	OOR >	OOR >	OOR >
S4	D1,D2				*7090.57	*1761.13	*1253.66	*31294.10	*1.6039E+008	OOR >	*13625.65	OOR >	OOR >	15741.5
S5	E1,E2				*1479.21	1235.96	*989.82	*12762.61	*1.1010E+006	556.64	1016.98	OOR >	OOR >	1525.29
S6	F1,F2				284.14	88.21	134.23	757.79	*85792.77	119.96	141.06	1519.46	2593.35	421.69
S7	G1,G2				52.22	16.51	41.65	185.19	*35154.28	41.42	33.36	232.72	264.47	166.65
eS1	A1,A2								33847.7	22820.8		196304
eS2	B1,B2							12410.3	7351.67	3618.02	6154.05	74375.3		15827.1
eS3	C1,C2				583.78	1346.64	695.54	4830.78	2248.85	967.39	1530.96	15941	3654.67	3563.58
eS4	D1,D2				145.78	331.92	167.34	894.66	442.58	263.82	389.38	4168.34	1026.85	1011.22
eS5	E1,E2				36.66	82.19	44.88	244.25	152.15	57.08	93.98	996.03	235.79	202.86
eS6	F1,F2				8.91	21.77	10.39	60.76	OOR <	15.75	24.54	262.25	62.38	67.8
eS7	G1,G2				2.37	5.12	2.77	15.87	104.48	4.11	6.06	62.38	16.95	14.42
eS8	H1,H2				0.67	1.22	0.66	3.43	OOR <	0.89	1.45	15.5	2.81	2.99
eS9	A3,A4				0.04	0.37		0.75	OOR <		0.39	6.99	1.17	1.06
eS10	B3,B4				0.09	0.08		0.27	77.48			OOR <	0.33
eS11	C3,C4				0.01	0.03		0.22	OOR <			OOR <
eS12	D3,D4					OOR <			86.13
eS13	E3,E4					OOR <			187.13
eS14	F3,F4	A				0.01			OOR <
X12	D5,D6	0	Rp	3	16.53	8.91	182.44	103.36	5904.07	929.69	4830.26	44770.7	113534	554.33	2	8.89	4.02	360.22	227.03	4384.81	1551.94	2081.9	1766900	2910.39	214.33		39	39	25	18	38	32	39	27	39	40		0.0518845	0.119075	0.00144518	0.0274838	0.883549	3.28118e-06	0.00131105	0.000103172	0.00074645	0.00310214	Rp0 vs mock0
X13	E5,E6	0	Rp	3	8.21	3.85	344.38	227.03	3028.55	1109.19	1262.64	1766900	1039.67	188.35	0	7.86	3.78	182.44	103.36	3028.55	929.69	1262.64	44770.7	1039.67	154		28	4	32	27	15	34	32	34.5	22	28		0.146659	0.748455	0.57714	0.234712	0.00818829	0.137876	0.306962	0.179257	0.231271	0.0435158	Rp0 vs Rp3
X14	F5,F6	0	Rp	3	7.86	4.02	380.7	233.48	3431.58	1551.94	1466.94	1766900	2348.69	154	1	8.21	3.85	344.38	200.69	3431.58	1109.19	1466.94	87130.9	2348.69	188.35		25	7	35	28	18	38	33	34.5	31	24.5		0.00769624	0.053466	0.0162632	0.00792644	0.906516	0.0345724	0.125963	0.179257	0.336432	0.979601	Rp0 vs Rp10
X15	G5,G6	0	Rp	3	8.89	3.78	376.12	200.69	4384.81	1850.45	2081.9	87130.9	3237.34	214.33	3	16.53	4.75	376.12	233.48	4825.31	1850.45	4830.26	1766900	3237.34	308.37		32	3	34	25	30	39	35	28	34	29
X16	H5,H6	0	Rp	3	34.72	4.75	360.22	267.45	4825.31	2421.15	9116.98	1766900	2910.39	308.37	4	34.72	8.91	380.7	267.45	5904.07	2421.15	9116.98	1766900	113534	554.33		40	21	33	34	34	40	40	34.5	33	38
		B
X17	A7,A8	3	Rp	3	8.68	4.33	325.18	240.12	2388.34	905.24	1902.32	1766900	2485.33	216.85		8.35	4.33	325.18	240.12	2476.88	989.46	1902.32	1766900	1587.54	152.77		31	11.5	30	31	5	30	34	34.5	32	30		0.0764004	0.000440463	0.00103228	0.000416082	0.13317	0.00102737	9.96386e-05	0.00500987	0.00378832	0.530606	Rp3 vs mock3
X18	B7,B8	3	Rp	3	6.53	4.37	442.01	251.48	3301.77	1240.54	2787.1	1766900	2014.28	152.77		4.65	3.91	226.72	204.01	2028.2	522.72	436.76	1766900	1140.6	99.34		17	13	36	32	17	36	36	34.5	30	23
X19	C7,C8	3	Rp	3	4.65	4.26	226.72	238.39	2476.88	522.72	436.76	1766900	1208.04	112.06		6.53	4.26	310.14	238.39	2388.34	905.24	866.25	1766900	1208.04	112.06		9	10	26	29	6	28	27	34.5	25	11
X20	D7,D8	3	Rp	3	8.35	3.91	338	252.05	2028.2	989.46	866.25	1766900	1140.6	99.34		8.68	4.37	338	251.48	2938.22	1240.54	2787.1	1766900	2014.28	154		29	5	31	33	1	33	30	34.5	24	8
X21	E7,E8	3	Rp	3	9.73	4.88	310.14	204.01	2938.22	1283.49	3272.04	1766900	1587.54	154		9.73	4.88	442.01	252.05	3301.77	1283.49	3272.04	1766900	2485.33	216.85		33	22	29	26	8	37	38	34.5	27	24.5
		C
X22	F7,F8	10	Rp	3	5.77	5.34	497.5	468.73	3242.28	491.57	905.01	1766900	1869.78	171.89		6.4	6.415	885.06	809.775	4258.1	847.285	851.82	1766900	63449.5	239.59		15	27	37	37	16	27	31	34.5	28	26		0.801682	0.614137	0.00125395	0.0103993	0.99437	0.00129394	0.0878694	0.0162602	0.00130823	0.859902	Rp10 vs mock10
X23	G7,G8	10	Rp	3	4.27	13.95	923.51	678.2	5009.34	777.83	2847.16	1766900	13365.5	244.66		4.27	5.34	497.5	468.73	3242.28	491.57	538.42	1766900	1869.78	171.89		5	40	39	38	36	29	37	34.5	37	33
X24	H7,H8	10	Rp	3	7.17	7.24	3817.39	941.35	4133.05	916.74	538.42	1766900	113534	270.63		5.395	5.5275	759.332	625.832	3910.36	706.265	733.577	1766900	10491.5	218.863		21	37	40	39	24	31	28	34.5	39	37
X25	A9,A10	10	Rp	3	7.03	5.59	846.61	1020.59	4383.15	1121.27	798.63	1766900	113534	234.52		7.065	8.9175	1646.98	961.16	4539.7	967.872	1390.55	1766900	113534	251.153		19	29	38	40	29	35	29	34.5	39	32
		D														7.17	13.95	3817.39	1020.59	5009.34	1121.27	2847.16	1766900	113534	270.63
		0	0	0
X32	H9,H10	0	Rp	6	15.27	5.25	68.1	239.79	3711.23	136.6	68.12	311.47	1968.84	248.48		10.13	4.53	66.97	161.18	2976.11	121.49	87.58	432.02	1968.84	137.94		38	26	21	30	22	23	10	17	29	34		0.00662237	0.177232	0.000154001	0.000649192	0.480708	0.00959739	0.131635	2.74435e-05	0.0113469	0.0948033	Rp0 vs mock0
X33	A11,A12	0	Rp	6	13.34	4.67	66.97	168.69	3641.42	121.49	49.26	486.53	809.62	107.41		5.48	4.07	63.78	100.62	2036.22	118.98	49.26	311.47	809.62	82.91		37	18.5	20	24	20	21	5.5	21	20	10		0.755039	0.774705	0.0105136	0.261228	0.0101123	0.410555	0.0329611	0.00376159	0.131409	0.515122	Rp0 vs Rp3
X34	B11,B12	0	Rp	6	10.13	4.33	63.78	161.18	2348.6	129.31	87.58	432.02	4110	137.94		7.39	4.33	65.16	104.35	2348.6	120.52	68.12	315.79	855.98	107.41		35	11.5	18	23	4	22	15	20	36	17
X35	C11,C12	0	Rp	6	7.39	4.53	125.63	100.62	2036.22	118.98	156.56	1195.97	855.98	176.69		13.34	4.67	68.1	168.69	3641.42	129.31	88.78	486.53	3364.83	176.69		23	15	22	17	2	19	22	22	21	27
X36	D11,D12	0	Rp	6	5.48	4.07	65.16	104.35	2976.11	120.52	88.78	315.79	3364.83	82.91		15.27	5.25	125.63	239.79	3711.23	136.6	156.56	1195.97	4110	248.48		14	8	19	19	11	20	16	18	35	6
		E
X37	E11,E12	3	Rp	6	4.89	3.74	242.18	273.57	4248.9	209.42	122.3	8004.35	1248.44	255.63		8.915	4.63	206.29	211.335	4509.68	188.355	178.165	7946.05	775.49	187.63		11	2	27	35	27	26	21	25	26	36		0.0545612	0.48569	0.00201632	0.00719586	0.181924	0.000600339	0.0323658	0.004612	0.000468601	0.0748587	Rp3 vs mock3
X38	F11,F12	3	Rp	6	13.12	4.73	267.86	304.07	3757.42	202.24	106.12	7887.75	453.77	226.78		4.89	3.74	139.02	137.23	3757.42	92.95	106.12	3927.75	452.98	102.47		36	20	28	36	23	25	19	24	19	31
X39	G11,G12	3	Rp	6	9.78	4.59	170.4	149.1	5967.06	174.47	363.17	8233.12	452.98	102.47		7.26	4.3775	162.555	146.132	4126.03	154.09	118.255	6897.75	453.572	136.977		34	16.5	24	22	39	24	26	26	18	9
X40	H11,H12	3	Rp	6	8.05	4.67	139.02	137.23	4770.46	92.95	234.03	3927.75	1097.21	148.48		10.615	4.685	248.6	281.195	5069.61	204.035	266.315	8061.54	1135.02	233.993		27	18.5	23	21	33	17	24	23	23	21
		F														13.12	4.73	267.86	304.07	5967.06	209.42	363.17	8233.12	1248.44	255.63
		0	0	0
X2	B3,B4	0	mock	3	5.85	5.5	16.74	115.03	4153.53	48.8	81.72	175.23	105.59	129.72		6.52	5.625	34.08	79.68	4301.72	55.28	90.315	185.605	148.685	128.13		16	28	2	20	25	6	14	7	11	15		0.255323	0.00899239	0.670549	1	0.117036	0.470765	0.0882155	0.198527	0.339138	0.821495	mock0 vs mock3
X3	C3,C4	0	mock	3	7.19	6.02	40.16	88.7	4449.91	59.02	98.91	158.01	191.78	134.43		4.62	5.21	16.74	38.25	3006.49	48.8	68.84	158.01	78.22	118.98		22	31	14	15	31	11	18	6	14	16		0.863326	0.538908	0.203452	0.805166	0.97784	0.00835434	0.978951	0.195312	0.756335	0.123068	mock0 vs mock10
X4	D3,D4	0	mock	3	8.44	5.21	44.77	38.25	4851.09	59.25	214.45	195.98	317.74	126.54		5.5425	5.4275	25.185	62.5575	3866.77	50.855	78.5	170.925	98.7475	124.65		30	24.5	15	1	35	12	23	9	16	14
X5	E3,E4	0	mock	3	4.62	5.75	28	70.66	3006.49	51.54	68.84	245.8	78.22	118.98		7.5025	5.8175	41.3125	95.2825	4550.2	59.0775	127.795	208.435	223.27	130.898		8	30	9	12	13	8	11	15	7	12
																8.44	6.02	44.77	115.03	4851.09	59.25	214.45	245.8	317.74	134.43
		G
X6	F3,F4	3	mock	3	6.96	6.29	32.35	73.56	3691.36	61.58	75.53	214.67	100.75	146.34		4.76	6.61	29.52	71.92	3008.01	59.7	64.49	214.67	100.75	145.88		18	34	11	14	21	14	13	12	10	20
X7	G3,G4	3	mock	3	4.76	7.52	29.52	71.92	2966.25	59.7	64.49	267.8	105.61	145.88		4.59	6.29	20.67	67.45	2966.25	48.95	63.68	208.18	42.3	95.03		10	38	10	13	10	13	9	16	12	19
X8	H3,H4	3	mock	3	4.59	6.61	20.67	67.45	3008.01	48.95	63.68	208.18	42.3	95.03		4.675	6.45	25.095	69.685	2987.13	54.325	64.085	211.425	71.525	120.455		7	36	4	9	14	7	8	11	4	7
																5.86	7.065	30.935	72.74	3349.69	60.64	70.01	241.235	103.18	146.11
																6.96	7.52	32.35	73.56	3691.36	61.58	75.53	267.8	105.61	146.34
		H
X9	A5,A6	10	mock	3	3.89	6.46	32.63	52.29	2729.73	62.19	55.01	203.71	82.39	145.72		7.78	6.18	46.73	69.21	4589.43	69.57	92.88	245.32	146.19	251.81		2	35	12	5	7	15	7	10	9	18
X10	B5,B6	10	mock	3	7.78	5.21	51.77	93.76	7713.6	101.81	255.52	371.87	384.34	371.74		3.89	5.21	32.63	52.29	2729.73	62.19	55.01	203.71	82.39	145.72		24	24.5	17	16	40	18	25	19	17	39
X11	C5,C6	10	mock	3	7.88	6.18	46.73	69.21	4589.43	69.57	92.88	245.32	146.19	251.81		5.835	5.695	39.68	60.75	3659.58	65.88	73.945	224.515	114.29	198.765		26	33	16	11	32	16	17	14	13	35
																7.83	6.32	49.25	81.485	6151.52	85.69	174.2	308.595	265.265	311.775
		I														7.88	6.46	51.77	93.76	7713.6	101.81	255.52	371.87	384.34	371.74
		0	0	0
X26	B9,B10	0	mock	6	4.97	3.44	22.02	66.15	4199.49	53.1	70.56	149.8	232.31	120.49		4.58	4.21	26.1	50.09	4199.49	47.25	49.26	149.8	81.24	75.58		12	1	5	8	26	9	12	3	15	13		0.506465	0.149597	0.758847	0.602809	0.981549	0.778974	0.98789	0.318215	0.346788	0.892485	mock0 vs mock3
X27	C9,C10	0	mock	6	4.58	4.48	26.1	50.09	4358.19	47.25	49.26	153.48	34.19	75.58		3.19	3.44	22.02	48.98	2114.97	39.36	40.1	138.8	34.19	75.44		6	14	7	4	28	5	5.5	5	2	4
X28	D9,D10	0	mock	6	3.19	4.21	27.41	48.98	2114.97	39.36	40.1	138.8	81.24	75.44		3.885	3.825	24.06	49.535	3157.23	43.305	44.68	144.3	57.715	75.51		1	9	8	3	3	2	3	2	8	3
																4.775	4.345	26.755	58.12	4278.84	50.175	59.91	151.64	156.775	98.035
																4.97	4.48	27.41	66.15	4358.19	53.1	70.56	153.48	232.31	120.49
		J
X1	A3,A4	3	mock	6	7.16	6.1	37.69	68.89	5100.06	56.92	111.4	227.11	31.51	152.31		4.775	4.86	22.075	63.455	3243.74	42.08	37.92	171.15	45.205	76.69		20	32	13	10	37	10	20	13	1	22
X29	E9,E10	3	mock	6	5.37	3.95	20.21	64.86	3510.62	30.98	33.37	125.65	48.73	59.49		4.15	3.95	15.48	39.64	2955.64	30.98	30.76	125.65	31.51	59.49		13	6	3	7	19	1	2	1	5	1
X30	F9,F10	3	mock	6	4.15	4.59	15.48	62.05	2955.64	41.97	30.76	152.56	41.68	81.74		4.1725	4.43	19.0275	56.4475	2971.56	39.2225	32.7175	145.833	39.1375	68.6025		3	16.5	1	6	9	3	1	4	3	5
X31	G9,G10	3	mock	6	4.18	5.13	23.94	39.64	2976.87	42.19	42.47	189.74	73.48	71.64		5.8175	5.3725	27.3775	65.8675	3907.98	45.8725	59.7025	199.083	54.9175	99.3825		4	23	6	2	12	4	4	8	6	2
																7.16	6.1	37.69	68.89	5100.06	56.92	111.4	227.11	73.48	152.31
X41	H1,H2	blank			32.49	1.13	22.1	47.14	*42560.52	17.61	3.42	28.27	73.46	71.74
*** = Value not available; --- = Designated as an outlier
*Value = Value extrapolated beyond standard range
OOR = Out of Range; OOR> = Out of Range Above; OOR< = Out of Range Below
Exp Conc = Expected Concentration; Obs Conc = Observed Concentration
[truncated: 44 more columns]

## Sheet: IL1a Tukey
Tukey HSD results
treatments	Tukey HSD	Tukey HSD	Tukey HSD
pair	Q statistic	p-value	inferfence
A vs B	3.6008	0.285964	insignificant
A vs C	4.0726	0.155919	insignificant
A vs D	2.3146	0.797089	insignificant
A vs E	2.7863	0.60944	insignificant
A vs F	3.8663	0.205579	insignificant
A vs G	3.9948	0.173587	insignificant
A vs H	3.5548	0.3017	insignificant
A vs I	4.4797	0.0863315	insignificant
A vs J	4.4474	0.0902543	insignificant
B vs C	0.6777	0.899995	insignificant
B vs D	1.2862	0.899995	insignificant
B vs E	0.6085	0.899995	insignificant
B vs F	0.4715	0.899995	insignificant
B vs G	0.8765	0.899995	insignificant
B vs H	0.4365	0.899995	insignificant
B vs I	1.3613	0.899995	insignificant
B vs J	1.0525	0.899995	insignificant
C vs D	1.8904	0.899995	insignificant
C vs E	1.2203	0.899995	insignificant
C vs F	0.1957	0.899995	insignificant
C vs G	0.2428	0.899995	insignificant
C vs H	0.1779	0.899995	insignificant
C vs I	0.7064	0.899995	insignificant
C vs J	0.3556	0.899995	insignificant
D vs E	0.6041	0.899995	insignificant
D vs F	1.6841	0.899995	insignificant
D vs G	1.9904	0.899995	insignificant
D vs H	1.5504	0.899995	insignificant
D vs I	2.4752	0.7332	insignificant
D vs J	2.2651	0.816752	insignificant
E vs F	1.0246	0.899995	insignificant
E vs G	1.3726	0.899995	insignificant
E vs H	0.9518	0.899995	insignificant
E vs I	1.8361	0.899995	insignificant
E vs J	1.5758	0.899995	insignificant
F vs G	0.424	0.899995	insignificant
F vs H	0.0032	0.899995	insignificant
F vs I	0.8876	0.899995	insignificant
F vs J	0.5512	0.899995	insignificant
G vs H	0.3936	0.899995	insignificant
G vs I	0.4336	0.899995	insignificant
G vs J	0.0864	0.899995	insignificant
H vs I	0.8272	0.899995	insignificant
H vs J	0.5071	0.899995	insignificant
I vs J	0.3772	0.899995	insignificant
Scheffé multiple comparison
We define a statistic named T� as the ratio of unsigned contrast mean to contrast standard error, as explained in the NIST Engineering Statistics Handbook page for Scheffe's method . It can be show that for contrasts that are treatment pairs (i,j)(�,�) with unit coefficents,
Ti,j=Qi,j√2��,�=��,�2where Qi,j��,� is the Q�-statistic that was created for the Tukey HSD test. This T�-statistic has interesting properties.
The same NIST Engineering Statistics Handbook page for Scheffe's method provides a formula which directly leads to the Scheffé p-value corresponding to an observed value of T� as:
1−F(T2k−1,k−1,ν)1−�(�2�−1,�−1,�)where F()�() is the cumulative F� distribution with its two degrees of freedom parameters k−1�−1 and ν�. Note that k� is the number of treatments and ν� is the degrees of freedom of error that were established earlier.
The Scheffé p-value of the observed T�-statistic Ti,j��,� is shown below for all relevant pairs of treatments, along with color coded Scheffé inference (red for insignificant, green for significant) based on the p-value.
Scheffé results
treatments	Scheffé	Scheffé	Scheffé
pair	T�-statistic	p-value	inferfence
A vs B	2.5461	0.686535	insignificant
A vs C	2.8797	0.520559	insignificant
A vs D	1.6367	0.969778	insignificant
A vs E	1.9702	0.907404	insignificant
A vs F	2.7339	0.593845	insignificant
A vs G	2.8248	0.548114	insignificant
A vs H	2.5136	0.702006	insignificant
A vs I	3.1676	0.382663	insignificant
A vs J	3.1448	0.39301	insignificant
B vs C	0.4792	0.999998	insignificant
B vs D	0.9095	0.999621	insignificant
B vs E	0.4303	0.999999	insignificant
B vs F	0.3334	1	insignificant
B vs G	0.6198	0.999985	insignificant
B vs H	0.3086	1	insignificant
B vs I	0.9626	0.9994	insignificant
B vs J	0.7442	0.999928	insignificant
C vs D	1.3367	0.992505	insignificant
C vs E	0.8628	0.999754	insignificant
C vs F	0.1384	1	insignificant
C vs G	0.1717	1	insignificant
C vs H	0.1258	1	insignificant
C vs I	0.4995	0.999998	insignificant
C vs J	0.2514	1	insignificant
D vs E	0.4272	0.999999	insignificant
D vs F	1.1908	0.996821	insignificant
D vs G	1.4074	0.989156	insignificant
D vs H	1.0963	0.998318	insignificant
D vs I	1.7502	0.953786	insignificant
D vs J	1.6017	0.973752	insignificant
E vs F	0.7245	0.999943	insignificant
E vs G	0.9705	0.999359	insignificant
E vs H	0.673	0.999969	insignificant
E vs I	1.2983	0.993939	insignificant
E vs J	1.1143	0.998091	insignificant
F vs G	0.2998	1	insignificant
F vs H	0.0023	1	insignificant
F vs I	0.6276	0.999983	insignificant
F vs J	0.3898	1	insignificant
G vs H	0.2783	1	insignificant
G vs I	0.3066	1	insignificant
G vs J	0.0611	1	insignificant
H vs I	0.5849	0.999991	insignificant
H vs J	0.3586	1	insignificant
I vs J	0.2667	1	insignificant
Bonferroni and Holm multiple comparison
The same statistic T� for the Scheffé method, along with the number of contrasts (pairs) q� being simultaneously compared, leads to the Bonferroni formula. The NIST Engineering Statistics Handbook page for Bonferroni method provides a formula which directly leads to the Bonferroni p-value corresponding to an observed value of T� in the context of simultaneous comparison of q� contrasts as:
Bonferroni p-value: PBonferronii,j=Punadjustedi,jq��,�����������=��,������������ wherePunadjustedi,j=[1−t(T2k−1,ν)]2��,�����������=[1−�(�2�−1,�)]2
and where t()�() is the cumulative Student's t� distribution with its degree of freedom parameter ν�. Note that ν� is the degrees of freedom of error that were established earlier. Also note that the p-value of Bonferroni simultaneous comparison is directly proportional to q�, the number of contrasts (pairs) being simultaneously compared.
The Holm procedure described in Aickin and Gensler (1996) review paper requires sorting the Punadjustedi,j��,����������� as above in ascending order and determining the sort rank Ri,j��,� of each unique pair (i,j)(�,�). These sort ranks run from 1 through q�. The Holm p-value for comparing a given pair (i,j)(�,�) in the context of multiple comparison of q� such pairs simultaneously is:
Holm p-value: PHolmi,j=Punadjustedi,j(q−Ri,j+1)��,�����=��,�����������(�−��,�+1)
In this first combined Bonferroni and Holm table below, we consider all possible contrasts (pairs) for simultaneous comparion, thus q�=45. The Bonferoni and Holm p-values of the observed T�-statistic Ti,j��,� for all relevant q�=45 pairs of treatments is shown below, along with color coded Bonferroni and Holm inferences (red for insignificant, green for significant) based on the p-value.
Bonferroni and Holm results: all pairs simultaineously compared
treatments	Bonferroni	Bonferroni	Bonferroni	Holm	Holm
pair	and Holm	p-value	inferfence	p-value	inferfence
	T�-statistic
A vs B	2.5461	0.731975	insignificant	0.650645	insignificant
A vs C	2.8797	0.327431	insignificant	0.312879	insignificant
A vs D	1.6367	5.04685	insignificant	4.03748	insignificant
A vs E	1.9702	2.61473	insignificant	2.208	insignificant
A vs F	2.7339	0.467903	insignificant	0.426311	insignificant
A vs G	2.8248	0.374922	insignificant	0.349928	insignificant
A vs H	2.5136	0.789716	insignificant	0.68442	insignificant
A vs I	3.1676	0.158404	insignificant	0.158404	insignificant
A vs J	3.1448	0.167963	insignificant	0.16423	insignificant
B vs C	0.4792	28.5864	insignificant	10.7993	insignificant
B vs D	0.9095	16.6657	insignificant	9.62908	insignificant
B vs E	0.4303	30.1524	insignificant	10.7209	insignificant
B vs F	0.3334	33.3523	insignificant	8.89393	insignificant
B vs G	0.6198	24.304	insignificant	10.8018	insignificant
B vs H	0.3086	34.1879	insignificant	8.35705	insignificant
B vs I	0.9626	15.4551	insignificant	9.27309	insignificant
B vs J	0.7442	20.8135	insignificant	11.1005	insignificant
C vs D	1.3367	8.61188	insignificant	6.31538	insignificant
C vs E	0.8628	17.778	insignificant	9.87666	insignificant
C vs F	0.1384	40.0899	insignificant	3.56354	insignificant
C vs G	0.1717	38.917	insignificant	4.32411	insignificant
C vs H	0.1258	40.533	insignificant	2.7022	insignificant
C vs I	0.4995	27.948	insignificant	11.1792	insignificant
C vs J	0.2514	36.1443	insignificant	4.81924	insignificant
D vs E	0.4272	30.254	insignificant	10.0847	insignificant
D vs F	1.1908	10.9373	insignificant	7.53458	insignificant
D vs G	1.4074	7.63142	insignificant	5.76596	insignificant
D vs H	1.0963	12.6759	insignificant	8.16889	insignificant
D vs I	1.7502	4.06365	insignificant	3.34122	insignificant
D vs J	1.6017	5.38654	insignificant	4.18953	insignificant
E vs F	0.7245	21.3469	insignificant	10.9106	insignificant
E vs G	0.9705	15.279	insignificant	9.50695	insignificant
E vs H	0.673	22.7731	insignificant	11.1335	insignificant
E vs I	1.2983	9.18271	insignificant	6.52993	insignificant
E vs J	1.1143	12.3306	insignificant	8.2204	insignificant
F vs G	0.2998	34.488	insignificant	6.89761	insignificant
F vs H	0.0023	44.9183	insignificant	0.998184	insignificant
F vs I	0.6276	24.0757	insignificant	11.2353	insignificant
F vs J	0.3898	31.4757	insignificant	9.79245	insignificant
G vs H	0.2783	35.2216	insignificant	6.26162	insignificant
G vs I	0.3066	34.256	insignificant	7.61243	insignificant
G vs J	0.0611	42.8272	insignificant	1.90343	insignificant
H vs I	0.5849	25.334	insignificant	10.6966	insignificant
H vs J	0.3586	32.5096	insignificant	9.39165	insignificant
I vs J	0.2667	35.6172	insignificant	5.54046	insignificant
In this second Bonferroni and Holm table below, we consider a subset of contrasts (pairs) for simultaneous comparion, of only pairs relative to treatment A. Such a situation may be relevant when treatment A is the control, and the experimenter is interested only in differences of treatments relative to control, thus q�=9. The Bonferoni and Holm p-values of the observed T�-statistic Ti,j��,� for q…
Bonferroni and Holm results: only pairs relative to A simultaineously compared
treatments	Bonferroni	Bonferroni	Bonferroni	Holm	Holm
pair	and Holm	p-value	inferfence	p-value	inferfence
	T�-statistic
A vs B	2.5461	0.146395	insignificant	0.0650645	insignificant
A vs C	2.8797	0.0654863	insignificant	0.0509338	insignificant
A vs D	1.6367	1.00937	insignificant	0.112152	insignificant
A vs E	1.9702	0.522947	insignificant	0.11621	insignificant
A vs F	2.7339	0.0935805	insignificant	0.0519892	insignificant
A vs G	2.8248	0.0749845	insignificant	0.0499897	* p<0.05
A vs H	2.5136	0.157943	insignificant	0.0526477	insignificant
A vs I	3.1676	0.0316807	insignificant	0.0316807	* p<0.05
A vs J	3.1448	0.0335926	insignificant	0.0298601	* p<0.05

## Sheet: IL2 Tukey
Tukey HSD results
treatments	Tukey HSD	Tukey HSD	Tukey HSD
pair	Q statistic	p-value	inferfence
A vs B	1.0071	0.899995	insignificant
A vs C	3.9579	0.182015	insignificant
A vs D	0.6959	0.899995	insignificant
A vs E	0.8395	0.899995	insignificant
A vs F	0.7441	0.899995	insignificant
A vs G	2.1371	0.867696	insignificant
A vs H	1.0877	0.899995	insignificant
A vs I	1.2478	0.899995	insignificant
A vs J	0.1594	0.899995	insignificant
B vs C	4.9074	0.0436576	* p<0.05
B vs D	0.3112	0.899995	insignificant
B vs E	0.11	0.899995	insignificant
B vs F	1.6936	0.899995	insignificant
B vs G	3.0092	0.520767	insignificant
B vs H	1.9599	0.899995	insignificant
B vs I	0.3756	0.899995	insignificant
B vs J	0.7901	0.899995	insignificant
C vs D	4.614	0.0701239	insignificant
C vs E	4.5512	0.0773654	insignificant
C vs F	3.0489	0.504993	insignificant
C vs G	1.4328	0.899995	insignificant
C vs H	2.4362	0.748709	insignificant
C vs I	4.6694	0.0642183	insignificant
C vs J	3.906	0.195103	insignificant
D vs E	0.1834	0.899995	insignificant
D vs F	1.4002	0.899995	insignificant
D vs G	2.7397	0.627964	insignificant
D vs H	1.6904	0.899995	insignificant
D vs I	0.6451	0.899995	insignificant
D vs J	0.4967	0.899995	insignificant
E vs F	1.5023	0.899995	insignificant
E vs G	2.7807	0.611655	insignificant
E vs H	1.7774	0.899995	insignificant
E vs I	0.4558	0.899995	insignificant
E vs J	0.6452	0.899995	insignificant
F vs G	1.3899	0.899995	insignificant
F vs H	0.3865	0.899995	insignificant
F vs I	1.8467	0.899995	insignificant
F vs J	0.8571	0.899995	insignificant
G vs H	0.9386	0.899995	insignificant
G vs I	3.0275	0.51349	insignificant
G vs J	2.1834	0.849267	insignificant
H vs I	2.089	0.886841	insignificant
H vs J	1.18	0.899995	insignificant
I vs J	1.0531	0.899995	insignificant
Scheffé multiple comparison
We define a statistic named T� as the ratio of unsigned contrast mean to contrast standard error, as explained in the NIST Engineering Statistics Handbook page for Scheffe's method . It can be show that for contrasts that are treatment pairs (i,j)(�,�) with unit coefficents,
Ti,j=Qi,j√2��,�=��,�2where Qi,j��,� is the Q�-statistic that was created for the Tukey HSD test. This T�-statistic has interesting properties.
The same NIST Engineering Statistics Handbook page for Scheffe's method provides a formula which directly leads to the Scheffé p-value corresponding to an observed value of T� as:
1−F(T2k−1,k−1,ν)1−�(�2�−1,�−1,�)where F()�() is the cumulative F� distribution with its two degrees of freedom parameters k−1�−1 and ν�. Note that k� is the number of treatments and ν� is the degrees of freedom of error that were established earlier.
The Scheffé p-value of the observed T�-statistic Ti,j��,� is shown below for all relevant pairs of treatments, along with color coded Scheffé inference (red for insignificant, green for significant) based on the p-value.
Scheffé results
treatments	Scheffé	Scheffé	Scheffé
pair	T�-statistic	p-value	inferfence
A vs B	0.7121	0.999951	insignificant
A vs C	2.7987	0.561255	insignificant
A vs D	0.4921	0.999998	insignificant
A vs E	0.5936	0.99999	insignificant
A vs F	0.5262	0.999996	insignificant
A vs G	1.5111	0.982225	insignificant
A vs H	0.7691	0.999905	insignificant
A vs I	0.8823	0.999704	insignificant
A vs J	0.1127	1	insignificant
B vs C	3.47	0.259678	insignificant
B vs D	0.22	1	insignificant
B vs E	0.0778	1	insignificant
B vs F	1.1975	0.996683	insignificant
B vs G	2.1278	0.860479	insignificant
B vs H	1.3858	0.990283	insignificant
B vs I	0.2656	1	insignificant
B vs J	0.5587	0.999994	insignificant
C vs D	3.2626	0.341115	insignificant
C vs E	3.2182	0.360241	insignificant
C vs F	2.1559	0.850934	insignificant
C vs G	1.0132	0.999096	insignificant
C vs H	1.7227	0.958126	insignificant
C vs I	3.3017	0.324725	insignificant
C vs J	2.7619	0.57974	insignificant
D vs E	0.1297	1	insignificant
D vs F	0.9901	0.999248	insignificant
D vs G	1.9373	0.91574	insignificant
D vs H	1.1953	0.99673	insignificant
D vs I	0.4562	0.999999	insignificant
D vs J	0.3512	1	insignificant
E vs F	1.0623	0.998685	insignificant
E vs G	1.9663	0.908426	insignificant
E vs H	1.2568	0.995234	insignificant
E vs I	0.3223	1	insignificant
E vs J	0.4562	0.999999	insignificant
F vs G	0.9828	0.999291	insignificant
F vs H	0.2733	1	insignificant
F vs I	1.3058	0.99368	insignificant
F vs J	0.6061	0.999988	insignificant
G vs H	0.6637	0.999973	insignificant
G vs I	2.1408	0.85612	insignificant
G vs J	1.5439	0.979446	insignificant
H vs I	1.4771	0.984796	insignificant
H vs J	0.8344	0.999814	insignificant
I vs J	0.7447	0.999928	insignificant
Bonferroni and Holm multiple comparison
The same statistic T� for the Scheffé method, along with the number of contrasts (pairs) q� being simultaneously compared, leads to the Bonferroni formula. The NIST Engineering Statistics Handbook page for Bonferroni method provides a formula which directly leads to the Bonferroni p-value corresponding to an observed value of T� in the context of simultaneous comparison of q� contrasts as:
Bonferroni p-value: PBonferronii,j=Punadjustedi,jq��,�����������=��,������������ wherePunadjustedi,j=[1−t(T2k−1,ν)]2��,�����������=[1−�(�2�−1,�)]2
and where t()�() is the cumulative Student's t� distribution with its degree of freedom parameter ν�. Note that ν� is the degrees of freedom of error that were established earlier. Also note that the p-value of Bonferroni simultaneous comparison is directly proportional to q�, the number of contrasts (pairs) being simultaneously compared.
The Holm procedure described in Aickin and Gensler (1996) review paper requires sorting the Punadjustedi,j��,����������� as above in ascending order and determining the sort rank Ri,j��,� of each unique pair (i,j)(�,�). These sort ranks run from 1 through q�. The Holm p-value for comparing a given pair (i,j)(�,�) in the context of multiple comparison of q� such pairs simultaneously is:
Holm p-value: PHolmi,j=Punadjustedi,j(q−Ri,j+1)��,�����=��,�����������(�−��,�+1)
In this first combined Bonferroni and Holm table below, we consider all possible contrasts (pairs) for simultaneous comparion, thus q�=45. The Bonferoni and Holm p-values of the observed T�-statistic Ti,j��,� for all relevant q�=45 pairs of treatments is shown below, along with color coded Bonferroni and Holm inferences (red for insignificant, green for significant) based on the p-value.
Bonferroni and Holm results: all pairs simultaineously compared
treatments	Bonferroni	Bonferroni	Bonferroni	Holm	Holm
pair	and Holm	p-value	inferfence	p-value	inferfence
	T�-statistic
A vs B	0.7121	21.6856	insignificant	8.19235	insignificant
A vs C	2.7987	0.399697	insignificant	0.364168	insignificant
A vs D	0.4921	28.1813	insignificant	6.88876	insignificant
A vs E	0.5936	25.0758	insignificant	7.80136	insignificant
A vs F	0.5262	27.1189	insignificant	7.23172	insignificant
A vs G	1.5111	6.35466	insignificant	4.51887	insignificant
A vs H	0.7691	20.152	insignificant	8.50863	insignificant
A vs I	0.8823	17.3079	insignificant	8.07702	insignificant
A vs J	0.1127	40.9965	insignificant	1.82207	insignificant
B vs C	3.47	0.0719513	insignificant	0.0719513	insignificant
B vs D	0.22	37.2302	insignificant	3.30935	insignificant
B vs E	0.0778	42.2329	insignificant	0.938509	insignificant
B vs F	1.1975	10.8213	insignificant	6.49277	insignificant
B vs G	2.1278	1.87568	insignificant	1.54222	insignificant
B vs H	1.3858	7.92054	insignificant	5.28036	insignificant
B vs I	0.2656	35.6557	insignificant	3.96175	insignificant
B vs J	0.5587	26.1232	insignificant	7.54672	insignificant
C vs D	3.2626	0.123958	insignificant	0.118449	insignificant
C vs E	3.2182	0.139065	insignificant	0.129794	insignificant
C vs F	2.1559	1.76566	insignificant	1.53024	insignificant
C vs G	1.0132	14.3588	insignificant	7.65803	insignificant
C vs H	1.7227	4.28611	insignificant	3.2384	insignificant
C vs I	3.3017	0.111957	insignificant	0.109469	insignificant
C vs J	2.7619	0.43713	insignificant	0.38856	insignificant
D vs E	0.1297	40.3967	insignificant	2.69311	insignificant
D vs F	0.9901	14.8522	insignificant	7.5911	insignificant
D vs G	1.9373	2.7979	insignificant	2.17615	insignificant
D vs H	1.1953	10.8602	insignificant	6.2748	insignificant
D vs I	0.4562	29.3198	insignificant	5.86396	insignificant
D vs J	0.3512	32.7536	insignificant	5.82286	insignificant
E vs F	1.0623	13.3462	insignificant	7.41458	insignificant
E vs G	1.9663	2.63605	insignificant	2.10884	insignificant
E vs H	1.2568	9.83372	insignificant	6.11876	insignificant
E vs I	0.3223	33.7255	insignificant	5.24619	insignificant
E vs J	0.4562	29.3182	insignificant	6.51515	insignificant
F vs G	0.9828	15.0106	insignificant	7.3385	insignificant
F vs H	0.2733	35.3921	insignificant	4.71895	insignificant
F vs I	1.3058	9.06967	insignificant	5.8449	insignificant
F vs J	0.6061	24.7065	insignificant	8.23549	insignificant
G vs H	0.6637	23.0387	insignificant	8.19155	insignificant
G vs I	2.1408	1.82419	insignificant	1.54042	insignificant
G vs J	1.5439	5.98937	insignificant	4.3922	insignificant
H vs I	1.4771	6.75305	insignificant	4.6521	insignificant
H vs J	0.8344	18.4791	insignificant	8.21291	insignificant
I vs J	0.7447	20.8014	insignificant	8.32058	insignificant
In this second Bonferroni and Holm table below, we consider a subset of contrasts (pairs) for simultaneous comparion, of only pairs relative to treatment A. Such a situation may be relevant when treatment A is the control, and the experimenter is interested only in differences of treatments relative to control, thus q�=9. The Bonferoni and Holm p-values of the observed T�-statistic Ti,j��,� for q…
Bonferroni and Holm results: only pairs relative to A simultaineously compared
treatments	Bonferroni	Bonferroni	Bonferroni	Holm	Holm
pair	and Holm	p-value	inferfence	p-value	inferfence
	T�-statistic
A vs B	0.7121	4.33713	insignificant	2.40951	insignificant
A vs C	2.7987	0.0799393	insignificant	0.0799393	insignificant
A vs D	0.4921	5.63626	insignificant	1.2525	insignificant
A vs E	0.5936	5.01516	insignificant	2.22896	insignificant
A vs F	0.5262	5.42379	insignificant	1.80793	insignificant
A vs G	1.5111	1.27093	insignificant	1.12972	insignificant
A vs H	0.7691	4.03041	insignificant	2.68694	insignificant
A vs I	0.8823	3.46158	insignificant	2.69234	insignificant
A vs J	0.1127	8.1993	insignificant	0.911033	insignificant

## Sheet: IL6 Tukey
Tukey HSD results
treatments	Tukey HSD	Tukey HSD	Tukey HSD
pair	Q statistic	p-value	inferfence
A vs B	0.0106	0.899995	insignificant
A vs C	10.83	0.0010053	** p<0.01
A vs D	7.3446	0.0010053	** p<0.01
A vs E	3.4205	0.352449	insignificant
A vs F	8.1809	0.0010053	** p<0.01
A vs G	7.639	0.0010053	** p<0.01
A vs H	7.2283	0.0010053	** p<0.01
A vs I	7.6982	0.0010053	** p<0.01
A vs J	8.4042	0.0010053	** p<0.01
B vs C	10.8392	0.0010053	** p<0.01
B vs D	7.334	0.0010053	** p<0.01
B vs E	3.4105	0.356405	insignificant
B vs F	8.1709	0.0010053	** p<0.01
B vs G	7.6298	0.0010053	** p<0.01
B vs H	7.2191	0.0010053	** p<0.01
B vs I	7.6891	0.0010053	** p<0.01
B vs J	8.3942	0.0010053	** p<0.01
C vs D	17.1906	0.0010053	** p<0.01
C vs E	13.3597	0.0010053	** p<0.01
C vs F	17.5408	0.0010053	** p<0.01
C vs G	16.5191	0.0010053	** p<0.01
C vs H	16.1518	0.0010053	** p<0.01
C vs I	16.5721	0.0010053	** p<0.01
C vs J	17.7369	0.0010053	** p<0.01
D vs E	3.5041	0.320658	insignificant
D vs F	1.2563	0.899995	insignificant
D vs G	1.2784	0.899995	insignificant
D vs H	0.8677	0.899995	insignificant
D vs I	1.3376	0.899995	insignificant
D vs J	1.4796	0.899995	insignificant
E vs F	4.5161	0.0828935	insignificant
E vs G	4.3	0.114264	insignificant
E vs H	3.9073	0.196184	insignificant
E vs I	4.3567	0.105023	insignificant
E vs J	4.7279	0.0595536	insignificant
F vs G	0.1189	0.899995	insignificant
F vs H	0.2738	0.899995	insignificant
F vs I	0.1756	0.899995	insignificant
F vs J	0.2118	0.899995	insignificant
G vs H	0.3673	0.899995	insignificant
G vs I	0.053	0.899995	insignificant
G vs J	0.0772	0.899995	insignificant
H vs I	0.4203	0.899995	insignificant
H vs J	0.4699	0.899995	insignificant
I vs J	0.0205	0.899995	insignificant
Scheffé multiple comparison
We define a statistic named T� as the ratio of unsigned contrast mean to contrast standard error, as explained in the NIST Engineering Statistics Handbook page for Scheffe's method . It can be show that for contrasts that are treatment pairs (i,j)(�,�) with unit coefficents,
Ti,j=Qi,j√2��,�=��,�2where Qi,j��,� is the Q�-statistic that was created for the Tukey HSD test. This T�-statistic has interesting properties.
The same NIST Engineering Statistics Handbook page for Scheffe's method provides a formula which directly leads to the Scheffé p-value corresponding to an observed value of T� as:
1−F(T2k−1,k−1,ν)1−�(�2�−1,�−1,�)where F()�() is the cumulative F� distribution with its two degrees of freedom parameters k−1�−1 and ν�. Note that k� is the number of treatments and ν� is the degrees of freedom of error that were established earlier.
The Scheffé p-value of the observed T�-statistic Ti,j��,� is shown below for all relevant pairs of treatments, along with color coded Scheffé inference (red for insignificant, green for significant) based on the p-value.
Scheffé results
treatments	Scheffé	Scheffé	Scheffé
pair	T�-statistic	p-value	inferfence
A vs B	0.0075	1	insignificant
A vs C	7.6579	4.8953e-05	** p<0.01
A vs D	5.1934	0.0118753	* p<0.05
A vs E	2.4186	0.745522	insignificant
A vs F	5.7848	0.0033335	** p<0.01
A vs G	5.4016	0.0076476	** p<0.01
A vs H	5.1112	0.0140946	* p<0.05
A vs I	5.4435	0.0069921	** p<0.01
A vs J	5.9426	0.0023535	** p<0.01
B vs C	7.6644	4.8239e-05	** p<0.01
B vs D	5.1859	0.0120629	* p<0.05
B vs E	2.4116	0.74867	insignificant
B vs F	5.7777	0.0033856	** p<0.01
B vs G	5.3951	0.0077543	** p<0.01
B vs H	5.1047	0.0142855	* p<0.05
B vs I	5.437	0.00709	** p<0.01
B vs J	5.9356	0.0023906	** p<0.01
C vs D	12.1556	3.8073e-09	** p<0.01
C vs E	9.4467	9.334e-07	** p<0.01
C vs F	12.4032	2.3808e-09	** p<0.01
C vs G	11.6808	9.5142e-09	** p<0.01
C vs H	11.421	1.5841e-08	** p<0.01
C vs I	11.7183	8.8441e-09	** p<0.01
C vs J	12.5419	1.8349e-09	** p<0.01
D vs E	2.4778	0.718618	insignificant
D vs F	0.8884	0.999684	insignificant
D vs G	0.9039	0.999635	insignificant
D vs H	0.6135	0.999986	insignificant
D vs I	0.9458	0.999473	insignificant
D vs J	1.0462	0.998821	insignificant
E vs F	3.1934	0.372215	insignificant
E vs G	3.0406	0.442485	insignificant
E vs H	2.7629	0.57951	insignificant
E vs I	3.0806	0.423565	insignificant
E vs J	3.3432	0.309193	insignificant
F vs G	0.0841	1	insignificant
F vs H	0.1936	1	insignificant
F vs I	0.1241	1	insignificant
F vs J	0.1498	1	insignificant
G vs H	0.2597	1	insignificant
G vs I	0.0375	1	insignificant
G vs J	0.0546	1	insignificant
H vs I	0.2972	1	insignificant
H vs J	0.3323	1	insignificant
I vs J	0.0145	1	insignificant
Bonferroni and Holm multiple comparison
The same statistic T� for the Scheffé method, along with the number of contrasts (pairs) q� being simultaneously compared, leads to the Bonferroni formula. The NIST Engineering Statistics Handbook page for Bonferroni method provides a formula which directly leads to the Bonferroni p-value corresponding to an observed value of T� in the context of simultaneous comparison of q� contrasts as:
Bonferroni p-value: PBonferronii,j=Punadjustedi,jq��,�����������=��,������������ wherePunadjustedi,j=[1−t(T2k−1,ν)]2��,�����������=[1−�(�2�−1,�)]2
and where t()�() is the cumulative Student's t� distribution with its degree of freedom parameter ν�. Note that ν� is the degrees of freedom of error that were established earlier. Also note that the p-value of Bonferroni simultaneous comparison is directly proportional to q�, the number of contrasts (pairs) being simultaneously compared.
The Holm procedure described in Aickin and Gensler (1996) review paper requires sorting the Punadjustedi,j��,����������� as above in ascending order and determining the sort rank Ri,j��,� of each unique pair (i,j)(�,�). These sort ranks run from 1 through q�. The Holm p-value for comparing a given pair (i,j)(�,�) in the context of multiple comparison of q� such pairs simultaneously is:
Holm p-value: PHolmi,j=Punadjustedi,j(q−Ri,j+1)��,�����=��,�����������(�−��,�+1)
In this first combined Bonferroni and Holm table below, we consider all possible contrasts (pairs) for simultaneous comparion, thus q�=45. The Bonferoni and Holm p-values of the observed T�-statistic Ti,j��,� for all relevant q�=45 pairs of treatments is shown below, along with color coded Bonferroni and Holm inferences (red for insignificant, green for significant) based on the p-value.
Bonferroni and Holm results: all pairs simultaineously compared
treatments	Bonferroni	Bonferroni	Bonferroni	Holm	Holm
pair	and Holm	p-value	inferfence	p-value	inferfence
	T�-statistic
A vs B	0.0075	44.7332	insignificant	0.994071	insignificant
A vs C	7.6579	8.631e-07	** p<0.01	7.0966e-07	** p<0.01
A vs D	5.1934	0.0006667	** p<0.01	0.0004149	** p<0.01
A vs E	2.4186	0.993796	insignificant	0.397518	insignificant
A vs F	5.7848	0.0001296	** p<0.01	9.7893e-05	** p<0.01
A vs G	5.4016	0.000374	** p<0.01	0.0002494	** p<0.01
A vs H	5.1112	0.000838	** p<0.01	0.0004842	** p<0.01
A vs I	5.4435	0.000333	** p<0.01	0.0002368	** p<0.01
A vs J	5.9426	8.3902e-05	** p<0.01	6.7121e-05	** p<0.01
B vs C	7.6644	8.4881e-07	** p<0.01	7.1677e-07	** p<0.01
B vs D	5.1859	0.0006808	** p<0.01	0.0004085	** p<0.01
B vs E	2.4116	1.00989	insignificant	0.381515	insignificant
B vs F	5.7777	0.0001321	** p<0.01	9.6883e-05	** p<0.01
B vs G	5.3951	0.0003808	** p<0.01	0.0002454	** p<0.01
B vs H	5.1047	0.0008533	** p<0.01	0.000474	** p<0.01
B vs I	5.437	0.0003391	** p<0.01	0.0002336	** p<0.01
B vs J	5.9356	8.5547e-05	** p<0.01	6.6536e-05	** p<0.01
C vs D	12.1556	2.9796e-11	** p<0.01	2.8472e-11	** p<0.01
C vs E	9.4467	1.063e-08	** p<0.01	9.2127e-09	** p<0.01
C vs F	12.4032	1.8185e-11	** p<0.01	1.7781e-11	** p<0.01
C vs G	11.6808	7.8267e-11	** p<0.01	7.131e-11	** p<0.01
C vs H	11.421	1.3422e-10	** p<0.01	1.1931e-10	** p<0.01
C vs I	11.7183	7.2452e-11	** p<0.01	6.7622e-11	** p<0.01
C vs J	12.5419	1.3839e-11	** p<0.01	1.3839e-11	** p<0.01
D vs E	2.4778	0.867994	insignificant	0.366486	insignificant
D vs F	0.8884	17.1747	insignificant	4.96158	insignificant
D vs G	0.9039	16.8065	insignificant	5.22868	insignificant
D vs H	0.6135	24.4939	insignificant	6.5317	insignificant
D vs I	0.9458	15.8422	insignificant	5.28072	insignificant
D vs J	1.0462	13.6846	insignificant	4.86563	insignificant
E vs F	3.1934	0.15187	insignificant	0.0776224	insignificant
E vs G	3.0406	0.223571	insignificant	0.104333	insignificant
E vs H	2.7629	0.442975	insignificant	0.196878	insignificant
E vs I	3.0806	0.202151	insignificant	0.0988292	insignificant
E vs J	3.3432	0.10331	insignificant	0.0550986	insignificant
F vs G	0.0841	42.0107	insignificant	4.66786	insignificant
F vs H	0.1936	38.1526	insignificant	6.78269	insignificant
F vs I	0.1241	40.5927	insignificant	5.41237	insignificant
F vs J	0.1498	39.6894	insignificant	6.17391	insignificant
G vs H	0.2597	35.8602	insignificant	7.17204	insignificant
G vs I	0.0375	43.6664	insignificant	2.91109	insignificant
G vs J	0.0546	43.0583	insignificant	3.8274	insignificant
H vs I	0.2972	34.5787	insignificant	7.68416	insignificant
H vs J	0.3323	33.3938	insignificant	8.16292	insignificant
I vs J	0.0145	44.4833	insignificant	1.97704	insignificant
In this second Bonferroni and Holm table below, we consider a subset of contrasts (pairs) for simultaneous comparion, of only pairs relative to treatment A. Such a situation may be relevant when treatment A is the control, and the experimenter is interested only in differences of treatments relative to control, thus q�=9. The Bonferoni and Holm p-values of the observed T�-statistic Ti,j��,� for q…
Bonferroni and Holm results: only pairs relative to A simultaineously compared
treatments	Bonferroni	Bonferroni	Bonferroni	Holm	Holm
pair	and Holm	p-value	inferfence	p-value	inferfence
	T�-statistic
A vs B	0.0075	8.94664	insignificant	0.994071	insignificant
A vs C	7.6579	1.7262e-07	** p<0.01	1.7262e-07	** p<0.01
A vs D	5.1934	0.0001333	** p<0.01	5.9266e-05	** p<0.01
A vs E	2.4186	0.198759	insignificant	0.0441687	* p<0.05
A vs F	5.7848	2.5913e-05	** p<0.01	2.0154e-05	** p<0.01
A vs G	5.4016	7.4809e-05	** p<0.01	4.156e-05	** p<0.01
A vs H	5.1112	0.0001676	** p<0.01	5.5868e-05	** p<0.01
A vs I	5.4435	6.6601e-05	** p<0.01	4.4401e-05	** p<0.01
A vs J	5.9426	1.678e-05	** p<0.01	1.4916e-05	** p<0.01

## Sheet: IL10 Tukey
Tukey HSD results
treatments	Tukey HSD	Tukey HSD	Tukey HSD
pair	Q statistic	p-value	inferfence
A vs B	0.7583	0.899995	insignificant
A vs C	13.2459	0.0010053	** p<0.01
A vs D	1.267	0.899995	insignificant
A vs E	0.2225	0.899995	insignificant
A vs F	2.9759	0.534027	insignificant
A vs G	2.8866	0.569525	insignificant
A vs H	2.8701	0.576113	insignificant
A vs I	3.2256	0.431921	insignificant
A vs J	3.4237	0.350027	insignificant
B vs C	12.531	0.0010053	** p<0.01
B vs D	2.0252	0.899995	insignificant
B vs E	0.4924	0.899995	insignificant
B vs F	3.6908	0.256488	insignificant
B vs G	3.5433	0.305702	insignificant
B vs H	3.5268	0.311501	insignificant
B vs I	3.8823	0.201304	insignificant
B vs J	4.1387	0.141926	insignificant
C vs D	14.4404	0.0010053	** p<0.01
C vs E	12.355	0.0010053	** p<0.01
C vs F	15.3894	0.0010053	** p<0.01
C vs G	14.3942	0.0010053	** p<0.01
C vs H	14.3783	0.0010053	** p<0.01
C vs I	14.7183	0.0010053	** p<0.01
C vs J	15.8142	0.0010053	** p<0.01
D vs E	1.4171	0.899995	insignificant
D vs F	1.7814	0.899995	insignificant
D vs G	1.7894	0.899995	insignificant
D vs H	1.7729	0.899995	insignificant
D vs I	2.1284	0.871151	insignificant
D vs J	2.2292	0.831037	insignificant
E vs F	3.0343	0.510787	insignificant
E vs G	2.9556	0.542086	insignificant
E vs H	2.9398	0.548384	insignificant
E vs I	3.2798	0.409091	insignificant
E vs J	3.4592	0.336205	insignificant
F vs G	0.1464	0.899995	insignificant
F vs H	0.1306	0.899995	insignificant
F vs I	0.4705	0.899995	insignificant
F vs J	0.4249	0.899995	insignificant
G vs H	0.0148	0.899995	insignificant
G vs I	0.3032	0.899995	insignificant
G vs J	0.247	0.899995	insignificant
H vs I	0.318	0.899995	insignificant
H vs J	0.2628	0.899995	insignificant
I vs J	0.0772	0.899995	insignificant
Scheffé multiple comparison
We define a statistic named T� as the ratio of unsigned contrast mean to contrast standard error, as explained in the NIST Engineering Statistics Handbook page for Scheffe's method . It can be show that for contrasts that are treatment pairs (i,j)(�,�) with unit coefficents,
Ti,j=Qi,j√2��,�=��,�2where Qi,j��,� is the Q�-statistic that was created for the Tukey HSD test. This T�-statistic has interesting properties.
The same NIST Engineering Statistics Handbook page for Scheffe's method provides a formula which directly leads to the Scheffé p-value corresponding to an observed value of T� as:
1−F(T2k−1,k−1,ν)1−�(�2�−1,�−1,�)where F()�() is the cumulative F� distribution with its two degrees of freedom parameters k−1�−1 and ν�. Note that k� is the number of treatments and ν� is the degrees of freedom of error that were established earlier.
The Scheffé p-value of the observed T�-statistic Ti,j��,� is shown below for all relevant pairs of treatments, along with color coded Scheffé inference (red for insignificant, green for significant) based on the p-value.
Scheffé results
treatments	Scheffé	Scheffé	Scheffé
pair	T�-statistic	p-value	inferfence
A vs B	0.5362	0.999996	insignificant
A vs C	9.3663	8.7132e-07	** p<0.01
A vs D	0.8959	0.999665	insignificant
A vs E	0.1574	1	insignificant
A vs F	2.1043	0.868229	insignificant
A vs G	2.0412	0.887715	insignificant
A vs H	2.0295	0.891126	insignificant
A vs I	2.2809	0.804244	insignificant
A vs J	2.421	0.744736	insignificant
B vs C	8.8608	2.6929e-06	** p<0.01
B vs D	1.4321	0.987744	insignificant
B vs E	0.3481	1	insignificant
B vs F	2.6098	0.655625	insignificant
B vs G	2.5055	0.705844	insignificant
B vs H	2.4938	0.71134	insignificant
B vs I	2.7452	0.588159	insignificant
B vs J	2.9265	0.497304	insignificant
C vs D	10.2109	1.3849e-07	** p<0.01
C vs E	8.7363	3.565e-06	** p<0.01
C vs F	10.8819	3.3602e-08	** p<0.01
C vs G	10.1782	1.4854e-07	** p<0.01
C vs H	10.167	1.5215e-07	** p<0.01
C vs I	10.4074	9.109e-08	** p<0.01
C vs J	11.1824	1.8063e-08	** p<0.01
D vs E	1.002	0.999172	insignificant
D vs F	1.2596	0.995154	insignificant
D vs G	1.2653	0.994989	insignificant
D vs H	1.2536	0.995324	insignificant
D vs I	1.505	0.982712	insignificant
D vs J	1.5763	0.976383	insignificant
E vs F	2.1456	0.854483	insignificant
E vs G	2.0899	0.872815	insignificant
E vs H	2.0788	0.876332	insignificant
E vs I	2.3191	0.788679	insignificant
E vs J	2.446	0.733415	insignificant
F vs G	0.1035	1	insignificant
F vs H	0.0923	1	insignificant
F vs I	0.3327	1	insignificant
F vs J	0.3004	1	insignificant
G vs H	0.0105	1	insignificant
G vs I	0.2144	1	insignificant
G vs J	0.1746	1	insignificant
H vs I	0.2249	1	insignificant
H vs J	0.1858	1	insignificant
I vs J	0.0546	1	insignificant
Bonferroni and Holm multiple comparison
The same statistic T� for the Scheffé method, along with the number of contrasts (pairs) q� being simultaneously compared, leads to the Bonferroni formula. The NIST Engineering Statistics Handbook page for Bonferroni method provides a formula which directly leads to the Bonferroni p-value corresponding to an observed value of T� in the context of simultaneous comparison of q� contrasts as:
Bonferroni p-value: PBonferronii,j=Punadjustedi,jq��,�����������=��,������������ wherePunadjustedi,j=[1−t(T2k−1,ν)]2��,�����������=[1−�(�2�−1,�)]2
and where t()�() is the cumulative Student's t� distribution with its degree of freedom parameter ν�. Note that ν� is the degrees of freedom of error that were established earlier. Also note that the p-value of Bonferroni simultaneous comparison is directly proportional to q�, the number of contrasts (pairs) being simultaneously compared.
The Holm procedure described in Aickin and Gensler (1996) review paper requires sorting the Punadjustedi,j��,����������� as above in ascending order and determining the sort rank Ri,j��,� of each unique pair (i,j)(�,�). These sort ranks run from 1 through q�. The Holm p-value for comparing a given pair (i,j)(�,�) in the context of multiple comparison of q� such pairs simultaneously is:
Holm p-value: PHolmi,j=Punadjustedi,j(q−Ri,j+1)��,�����=��,�����������(�−��,�+1)
In this first combined Bonferroni and Holm table below, we consider all possible contrasts (pairs) for simultaneous comparion, thus q�=45. The Bonferoni and Holm p-values of the observed T�-statistic Ti,j��,� for all relevant q�=45 pairs of treatments is shown below, along with color coded Bonferroni and Holm inferences (red for insignificant, green for significant) based on the p-value.
Bonferroni and Holm results: all pairs simultaineously compared
treatments	Bonferroni	Bonferroni	Bonferroni	Holm	Holm
pair	and Holm	p-value	inferfence	p-value	inferfence
	T�-statistic
A vs B	0.5362	26.8104	insignificant	7.74524	insignificant
A vs C	9.3663	9.2466e-09	** p<0.01	8.0138e-09	** p<0.01
A vs D	0.8959	16.9851	insignificant	5.28426	insignificant
A vs E	0.1574	39.4205	insignificant	4.38005	insignificant
A vs F	2.1043	1.97284	insignificant	1.13986	insignificant
A vs G	2.0412	2.25525	insignificant	1.15268	insignificant
A vs H	2.0295	2.31139	insignificant	1.13001	insignificant
A vs I	2.2809	1.34221	insignificant	0.835155	insignificant
A vs J	2.421	0.978305	insignificant	0.652203	insignificant
B vs C	8.8608	3.1826e-08	** p<0.01	2.6875e-08	** p<0.01
B vs D	1.4321	7.31082	insignificant	3.08679	insignificant
B vs E	0.3481	32.8572	insignificant	8.76191	insignificant
B vs F	2.6098	0.629953	insignificant	0.475965	insignificant
B vs G	2.5055	0.804822	insignificant	0.590203	insignificant
B vs H	2.4938	0.827024	insignificant	0.588106	insignificant
B vs I	2.7452	0.455255	insignificant	0.354087	insignificant
B vs J	2.9265	0.291562	insignificant	0.23325	insignificant
C vs D	10.2109	1.2634e-09	** p<0.01	1.1792e-09	** p<0.01
C vs E	8.7363	4.3365e-08	** p<0.01	3.5656e-08	** p<0.01
C vs F	10.8819	2.7749e-10	** p<0.01	2.7132e-10	** p<0.01
C vs G	10.1782	1.3622e-09	** p<0.01	1.2412e-09	** p<0.01
C vs H	10.167	1.3979e-09	** p<0.01	1.2426e-09	** p<0.01
C vs I	10.4074	8.0573e-10	** p<0.01	7.6992e-10	** p<0.01
C vs J	11.1824	1.4336e-10	** p<0.01	1.4336e-10	** p<0.01
D vs E	1.002	14.5958	insignificant	4.86526	insignificant
D vs F	1.2596	9.7883	insignificant	3.6978	insignificant
D vs G	1.2653	9.69758	insignificant	3.87903	insignificant
D vs H	1.2536	9.88512	insignificant	3.51471	insignificant
D vs I	1.505	6.42509	insignificant	2.8556	insignificant
D vs J	1.5763	5.64494	insignificant	2.6343	insignificant
E vs F	2.1456	1.8054	insignificant	1.08324	insignificant
E vs G	2.0899	2.03405	insignificant	1.13003	insignificant
E vs H	2.0788	2.08304	insignificant	1.11095	insignificant
E vs I	2.3191	1.23223	insignificant	0.794103	insignificant
E vs J	2.446	0.923628	insignificant	0.636277	insignificant
F vs G	0.1035	41.3206	insignificant	3.67294	insignificant
F vs H	0.0923	41.7172	insignificant	2.78114	insignificant
F vs I	0.3327	33.3746	insignificant	8.15825	insignificant
F vs J	0.3004	34.4663	insignificant	7.65918	insignificant
G vs H	0.0105	44.6272	insignificant	0.991715	insignificant
G vs I	0.2144	37.4261	insignificant	6.65353	insignificant
G vs J	0.1746	38.8147	insignificant	5.17529	insignificant
H vs I	0.2249	37.0625	insignificant	7.41249	insignificant
H vs J	0.1858	38.4228	insignificant	5.97688	insignificant
I vs J	0.0546	43.0578	insignificant	1.91368	insignificant
In this second Bonferroni and Holm table below, we consider a subset of contrasts (pairs) for simultaneous comparion, of only pairs relative to treatment A. Such a situation may be relevant when treatment A is the control, and the experimenter is interested only in differences of treatments relative to control, thus q�=9. The Bonferoni and Holm p-values of the observed T�-statistic Ti,j��,� for q…
Bonferroni and Holm results: only pairs relative to A simultaineously compared
treatments	Bonferroni	Bonferroni	Bonferroni	Holm	Holm
pair	and Holm	p-value	inferfence	p-value	inferfence
	T�-statistic
A vs B	0.5362	5.36209	insignificant	1.19158	insignificant
A vs C	9.3663	1.8493e-09	** p<0.01	1.8493e-09	** p<0.01
A vs D	0.8959	3.39702	insignificant	1.13234	insignificant
A vs E	0.1574	7.88409	insignificant	0.87601	insignificant
A vs F	2.1043	0.394568	insignificant	0.263045	insignificant
A vs G	2.0412	0.45105	insignificant	0.250583	insignificant
A vs H	2.0295	0.462278	insignificant	0.205457	insignificant
A vs I	2.2809	0.268443	insignificant	0.208789	insignificant
A vs J	2.421	0.195661	insignificant	0.173921	insignificant

[truncated: 9 more sheets: IFNg Tukey, TNFa Tukey, KC Tukey, MCP1 Tukey, Rantes Tukey, Exp Conc, (Obs Exp) X 100, Dilution, Standard Curve]
