# Supplementary material for: Benidipine impairs innate immunity converting sublethal to lethal infections in a murine model of spotted fever rickettsiosis
Source: PLoS Negl Trop Dis. 2024 Feb 26;18(2):e0011993. doi: 10.1371/journal.pntd.0011993 (PMC10919851; doi:10.1371/journal.pntd.0011993)
Supplement: S1 Raw Data — Fig 1. Relevant raw data and statistical calculations for data in Fig 1. Fig 1A, contains files relevant to the calculation of survival; Fig 1B contains raw data and statistical calculations relevant to change in body weight over time; Fig 1C contains files relevant to raw data of spleen weights and statistical calculations. Fig 2GHI. The excel file within provides raw data regarding the ranking of histopathology injury in lung, brain and liver, and the associated statistical evaluations. Fig 4. Relevant raw data from ImageJ analysis of dextran extravasation in liver, lung and brain, including statistical analyses. Fig 5. Raw data used to calculate semiquantitative estimates of specific pathologic features in the spleens of animals, weighted by spleen weight, including H&E histology, and immunohistochemistry analysis of immune cells and their microanatomical distributions. Fig 6. Relevant raw data from ImageJ analysis of ICAM1 immunohistochemical staining in liver, including statistical analyses. Fig 7. Fig 7ABC contains files with raw data of quantitative PCR in brain, lung, spleen, and statistical analyses from those data; Fig 7D contains files with raw data of qPCR in liver and statistical analysis from those data; Fig 7E contains file with raw qPCR data in blood and associated statistical analyses from those data. Fig 10. Relevant raw data from Bioplex cytokine and chemokine analyses of plasma. These data include those that were used for statistical calculations. Fig 11. This contains a file including raw data from the NKT activation experiments in the manuscript’s figure 11. Included also are the statistical evaluations. (ZIP) [file pntd.0011993.s011.zip › S2_Fig2GHI/S2_FigsGHI.xlsx]

## Sheet: Lung
Group	ID	Rank	Day3	Day6
1 No drug, PBS	7351	42		42
	7352	5		5						day 3			Conover p-values, further adjusted by the Benjamini-Hochberg FDR method:
	7353	4	4							4	mock0		Note: All possible pairs of null hypotheses are being compared below.
	7354	3	3							3	mock0
	7355	26		26						17	mock0		day 3	Rp0	Rp10	Rp3	mock0	mock10
	7356	17	17							8	mock0		Rp10	0.350064
	7357	25		25						38	mock0		Rp3	0.321073	0.971406
	7358	46		46						1	mock0		mock0	0.001917	0.017278	0.016238
	7359	8	8							10	mock3		mock10	0.016238	0.156427	0.127516	0.26454
	7360	27		27						11	mock3		mock3	0.001917	0.024542	0.017278	0.783433	0.350064
	7391	38	38							15	mock3
	7392	1	1							23	mock3
2.1 3mg/kg, PBS	7361									13	mock3
	7362	19		19						24	mock3
	7363	10	10							20	mock10
	7364	11	11							12	mock10
	7365	2		2		IHC				6	mock10
	7366	15	15							22	mock10
	7367	9		9						40	mock10
	7368	23	23							41	mock10
	7369	28		28						57	Rp0
	7370	14		14						45	Rp0
	7393	13	13							49	Rp0
	7394	24	24							50	Rp0
2.2 10mg/kg, PBS	7371									39	Rp0
	7372	20	20							32	Rp0
	7373	12	12							35	Rp3
	7374									16	Rp3
	7375									44	Rp3
	7376									30	Rp3
	7377									56	Rp3
	7378	6	6							43	Rp3
	7379									31	Rp10
	7380	22	22							34	Rp10
	7396	40	40							36	Rp10
	7397	41	41							54	Rp10
3 no drug, R.p.	7301	57	57
	7302	45	45							day 6			Conover p-values, further adjusted by the Benjamini-Hochberg FDR method:
	7303	60		60						42	mock0		Note: All possible pairs of null hypotheses are being compared below.
	7304	33		33						5	mock0
	7305	63		63						26	mock0			Rp0	Rp3	mock0
	7306	49	49							25	mock0		Rp3	0.099457
	7307	47		47						46	mock0		mock0	0.001455	6.5e-05
	7308	50	50							27	mock0		mock3	0.000138	1.2e-05	0.265399
	7309	48		48						19	mock3
	7310	59		59						2	mock3
	7311	39	39							9	mock3
	7312	32	32							28	mock3
4.1 3mg/kg, R.p.	7316	35	35							14	mock3
	7317	55		55						60	Rp0
	7318	65		65						33	Rp0
	7319	53		53						63	Rp0
	7320	16	16							47	Rp0
	7321	64		64						48	Rp0
	7322	62		62						59	Rp0
	7323	61		61						55	Rp3
	7324	44	44							65	Rp3
	7315	30	30							53	Rp3
	7313	56	56							64	Rp3
	7314	43	43							62	Rp3
4.2 10mg/kg, R.p.	7326	7								61	Rp3
	7327	52
	7328	18
	7329	58
	7330	51
	7331	31	31
	7332	34	34
	7333	21
	7334	36	36
	7335	54	54
	7346	29
	7347	37

## Sheet: Brain
Group	ID	Rank	Day3	Day6
1 No drug, PBS	7351	3		3					day 3			Conover p-values, further adjusted by the Benjamini-Hochberg FDR method:
	7352	6		6					39	mock0		Note: All possible pairs of null hypotheses are being compared below.
	7353	39	39						26	mock0
	7354	26	26						7	mock0			Rp0	Rp10	Rp3	mock0	mock10
	7355	34		34					43	mock0		Rp10	0.472562
	7356	7	7						28	mock0		Rp3	0.435136	0.905606
	7357	25		25					31	mock0		mock0	0.125938	0.435136	0.435136
	7358	13		13					5	mock3		mock10	0.021616	0.099813	0.09551	0.366519
	7359	43	43						14	mock3		mock3	0.00906	0.050509	0.044219	0.174557	0.718376
	7360	61		61					11	mock3
	7391	28	28						2	mock3
	7392	31	31						19	mock3
2.1 3mg/kg, PBS	7361								20	mock3
	7362	36		36					18	mock10
	7363	5	5						1	mock10
	7364	14	14						40	mock10
	7365	38		38					9	mock10
	7366	11	11						12	mock10
	7367	23		23					58	Rp0
	7368	2	2						41	Rp0
	7369	15		15					55	Rp0
	7370	29		29					17	Rp0
	7393	19	19						50	Rp0
	7394	20	20						49	Rp0
2.2 10mg/kg, PBS	7371								53	Rp3
	7372	18	18						30	Rp3
	7373	1	1						57	Rp3
	7374								37	Rp3
	7375								32	Rp3
	7376								4	Rp3
	7377								35	Rp10
	7378	40	40						52	Rp10
	7379								24	Rp10
	7380	9	9						33	Rp10
	7396	12	12
	7397	16							day 6			Conover p-values, further adjusted by the Benjamini-Hochberg FDR method:
3 no drug, R.p.	7301	58	58						3	mock0		Note: All possible pairs of null hypotheses are being compared below.
	7302	41	41						6	mock0
	7303	62		62					34	mock0			Rp0	Rp3	mock0
	7304	54		54					25	mock0		Rp3	0.747507
	7305	48		48					13	mock0		mock0	0.010009	0.006989
	7306	55	55						61	mock0		mock3	0.008331	0.006989	0.839472
	7307	63		63					36	mock3
	7308	17	17						38	mock3
	7309	45		45					23	mock3
	7310	51		51					15	mock3
	7311	50	50						29	mock3
	7312	49	49						62	Rp0
4.1 3mg/kg, R.p.	7316	53	53						54	Rp0
	7317	64		64					48	Rp0
	7318	65		65					63	Rp0
	7319	47		47					45	Rp0
	7320	30	30						51	Rp0
	7321	59		59					64	Rp3
	7322	46		46					65	Rp3
	7323	56		56					47	Rp3
	7324	57	57						59	Rp3
	7315	37	37						46	Rp3
	7313	32	32						56	Rp3
	7314	4	4
4.2 10mg/kg, R.p.	7326	44
	7327	60
	7328	21
	7329	42
	7330	27
	7331	35	35
	7332	52	52
	7333	8
	7334	24	24
	7335	33	33
	7346	10
	7347	22

## Sheet: Liver
Group	ID	Rank	Day3	Day6	Rank Median D3	Rank Median D6	Rank Mean D3	Rank Mean D6	infx vs mock d3	infx vs mock d6
1 No drug, PBS	7351	20		20	6.5	17	11.3333	18.5	0.00017423	3.94113e-05	0.779209		6,35,3,7,2,15
	7352	32		32					Mann-Whitney	Mann-Whitney	0.142486		5,11,1,17,26,19
	7353	6	6						0.0051	0.0051			16,8,29,18,27,30
	7354	35	35										46,57,55,58,50,56
	7355	13		13									60,48,49,59,45,61
	7356	3	3										40,38,42,39
	7357	22		22									6	35	3	7	2	15
	7358	10		10									5	11	1	17	26	19
	7359	7	7										16	8	29	18	27	30
	7360	14		14									46	57	55	58	50	56
	7391	2	2										60	48	49	59	45	61
	7392	15	15										40	38	42	39
2.1 3mg/kg, PBS	7361	33		33	14	24	13.1667	24.1667	1.09241e-05	3.52555e-06	0.148593
	7362	31		31									day 3
	7363	5	5										6	mock0			Rp0	Rp1	Rp10	mock0	mock1
	7364	11	11										35	mock0		Rp1	0.999997
	7365	12		12									3	mock0		Rp10	0.840583	0.787195
	7366	1	1										7	mock0		mock0	0.003537	0.00227	0.300807
	7367	21		21									2	mock0		mock1	0.008209	0.005429	0.422788	0.999909
	7368	17	17										15	mock0		mock10	0.081958	0.060193	0.840583	0.922689	0.975006
	7369	25		25									5	mock1
	7370	23		23									11	mock1		Rp0Rp1	0.999997
	7393	26	26										1	mock1		Rp0Rp10	0.840583
	7394	19	19										17	mock1		Rp0mock0	0.003537
2.2 10mg/kg, PBS	7371				22.5		21.3333		0.00302168				26	mock1		Rp0mock1	0.008209
	7372	16	16										19	mock1		Rp0mock10	0.081958
	7373	8	8										16	mock10		Rp1Rp10	0.787195
	7374												8	mock10		Rp1mock0	0.00227
	7375												29	mock10		Rp1mock1	0.005429
	7376												18	mock10		Rp1mock10	0.060193
	7377												27	mock10		Rp10mock0	0.300807
	7378	29	29										30	mock10		Rp10mock1	0.422788
	7379												46	Rp0		Rp10mock10	0.840583
	7380	18	18										57	Rp0		mock0mock1	0.999909
	7396	27	27										55	Rp0		mock0mock10	0.922689
	7397	30	30										58	Rp0		mock1mock10	0.975006
3 no drug, R.p.	7301	46	46		55.5	49.5	53.6667	48.8333			1		50	Rp0
	7302	57	57								0.000338469		56	Rp0
	7303	47		47									60	Rp1		Conover p-values, further adjusted by the Benjamini-Hochberg FDR method:
	7304	52		52									48	Rp1		Note: All possible pairs of null hypotheses are being compared below.
	7305	54		54									49	Rp1
	7306	55	55										59	Rp1			Rp0	Rp3	Rp10	mock0	mock1
	7307	43		43									45	Rp1		Rp1	0.791841
	7308	58	58										61	Rp1		Rp10	0.0143914	0.00985946
	7309	44		44									40	Rp10		mock0	2.96437e-08	2.96437e-08	0.000113
	7310	53		53									38	Rp10		mock3	5.47767e-08	3.78166e-08	0.000361	0.641036
	7311	50	50										42	Rp10		mock10	3.24036e-06	1.90988e-06	0.014391	0.039316	0.108791
	7312	56	56										39	Rp10
4.1 3mg/kg, R.p.	7316	60	60		54	63.5	53.6667	61.8333			0.00391737
	7317	65		65												Conover p-values, further adjusted by the Benjamini-Hochberg FDR method:
	7318	66		66									20	mock0		Note: All possible pairs of null hypotheses are being compared below.
	7319	64		64									32	mock0
	7320	48	48										13	mock0			Rp0	Rp3	mock0
	7321	62		62									22	mock0		Rp3	0.010074
	7322	63		63									10	mock0		mock0	3.3e-05	3.87495e-07
	7323	51		51									14	mock0		mock3	0.000231	9.79263e-07	0.232384
	7324	49	49										33	mock3
	7315	59	59										31	mock3
	7313	45	45										12	mock3
	7314	61	61										21	mock3
4.2 10mg/kg, R.p.	7326	9			39.5		39.75						25	mock3
	7327	28											23	mock3
	7328	4											47	Rp0
	7329	37											52	Rp0
	7330	34											54	Rp0
	7331	40	40										43	Rp0
	7332	38	38										44	Rp0
	7333	41											53	Rp0
	7334	42	42										65	Rp3
	7335	39	39										66	Rp3
	7346	24											64	Rp3
	7347	36											62	Rp3
													63	Rp3
													51	Rp3
