# Supplementary material for: Benidipine impairs innate immunity converting sublethal to lethal infections in a murine model of spotted fever rickettsiosis
Source: PLoS Negl Trop Dis. 2024 Feb 26;18(2):e0011993. doi: 10.1371/journal.pntd.0011993 (PMC10919851; doi:10.1371/journal.pntd.0011993)
Supplement: S1 Raw Data — Fig 1. Relevant raw data and statistical calculations for data in Fig 1. Fig 1A, contains files relevant to the calculation of survival; Fig 1B contains raw data and statistical calculations relevant to change in body weight over time; Fig 1C contains files relevant to raw data of spleen weights and statistical calculations. Fig 2GHI. The excel file within provides raw data regarding the ranking of histopathology injury in lung, brain and liver, and the associated statistical evaluations. Fig 4. Relevant raw data from ImageJ analysis of dextran extravasation in liver, lung and brain, including statistical analyses. Fig 5. Raw data used to calculate semiquantitative estimates of specific pathologic features in the spleens of animals, weighted by spleen weight, including H&E histology, and immunohistochemistry analysis of immune cells and their microanatomical distributions. Fig 6. Relevant raw data from ImageJ analysis of ICAM1 immunohistochemical staining in liver, including statistical analyses. Fig 7. Fig 7ABC contains files with raw data of quantitative PCR in brain, lung, spleen, and statistical analyses from those data; Fig 7D contains files with raw data of qPCR in liver and statistical analysis from those data; Fig 7E contains file with raw qPCR data in blood and associated statistical analyses from those data. Fig 10. Relevant raw data from Bioplex cytokine and chemokine analyses of plasma. These data include those that were used for statistical calculations. Fig 11. This contains a file including raw data from the NKT activation experiments in the manuscript’s figure 11. Included also are the statistical evaluations. (ZIP) [file pntd.0011993.s011.zip › S2_Fig4/S2_Fig4_240208 dextran summary.xlsx]

## Sheet: FITC DEX LIVER
Liver
infx	day	benid		Label	Area	Mean	BX	BY	Width	Height	Angle	IntDen	%Area	RawIntDen	MinThr	MaxThr	Length	intden*%area	replicate mean %area	mean	sem			gropu rank	median
mock	3	0	3	7391	598.797	150.745	0	0	446.507	279.067	0	90265.4	0.481	1669044	0	0	0	434.177	0.481	0.806	0.325			1	2	1	3	1	1
		0	4	7392	1435.99	151.239	0	0	450.684	281.678	0	217177	1.131	3941595	0	0	0	2456.28	1.131					3
		3	7	7393	6494.01	147.535	0	0	457.138	285.711	0	958091	4.972	16901112	120	255	0	47636.3	4.972	3.104	1.868	0.34927		9	7	5	9	2	2
		3	8	7394	1539.99	149.704	0	0	446.507	279.067	0	230543	1.236	4262833	120	255	0	2849.51	1.236					5
		10	9	7396	1325.73	151.032	0	0	442.396	276.498	0	200228	1.084	3771408	120	255	0	2170.47	1.084	1.1215	0.0375	0.43661		2	3	2	4	1	1	0.552786
		10	10	7397	1456.99	147.002	0	0	448.579	280.362	0	214180	1.159	3923769	120	255	0	2482.34	1.159					4
	6	0	1	7351	1012.53	146.765	0	0	457.143	285.714	0	148604	0.775	2621376	0	0	0	1151.68	0.775	0.882	0.107			1	2	1	3	1	1
		0	2	7352	1231.8	147.207	0	0	446.492	279.058	0	181330	0.989	3353078	0	0	0	1793.35	0.989					3
		3	5	7367	2216.44	150.708	0	0	450.699	281.687	0	334036	1.746	6062091	120	255	216	5832.27	1.746	1.39	0.356			7	5.5	4	7	1.5	1.5
		3	6	7370	1289.02	148.623	0	0	446.512	279.07	0	191578	1.034	3542270	120	255	0	1980.91	1.034					4
Rp	3	0	13	7306	9134.89	145.062	0	0	450.699	281.687	0	1.32512e+06	7.195	24048356	120	255	0	95342.7	7.195	8.34475	1.14975		0.02421	10	11	10	12	1	1	0.0238129
		0	14	7312.1	9024.69	147.155	0	0	450.699	281.687	0	1.32803e+06	7.109	24101025	120	255	0	94409.4	9.4945					12
		0	24	7312.2	14666	158.004	0	0	444.44	277.775	0	2.31729e+06	11.88	43247058	120	255	0	275294
		3	16	7316.1	6728.68	146.99	0	0	444.44	277.775	0	989048	5.45	18458402	120	255	0	53903.1	4.8975	4.9105	0.013	0.0480978	0.435541	7	7.5	7	8	0.5	0.5	0.0443388
		3	17	7316.3	5729.02	146.466	0	0	459.325	287.078	0	839105	4.345	14661521	120	255	0	36459.1
		3	20	7315.1	5627.61	141.255	0	0	444.44	277.775	0	794931	4.558	14835640	120	255	0	36233	4.9235					8
		3	21	7315.2	6590.83	142.449	0	0	446.507	279.067	0	938860	5.289	17359890	120	255	0	49656.3
		10	22	7332.1	6249.72	142.716	0	0	452.81	283.006	0	891933	4.877	16036233	120	255	0	43499.5	4.877	7.1715	2.2945	0.692417	0.118779	6	8.5	6	11	2.5	2.5	0.451179
	3	10	23	7334.1	12130.7	148.602	0	0	452.81	283.006	0	1.80265e+06	9.466	32410215	120	255	0	170639	9.466					11
	6	0	11	7304	1060.41	138.979	0	0	448.598	280.374	0	147375	0.843	2699675	120	255	0	1242.37	0.843	1.134	0.291			2	3.5	2	5	1.5	1.5
		0	12	7305	1759.65	144.93	0	0	444.44	277.775	0	255026	1.425	4759492	120	255	0	3634.11	1.425					5
		3	15	7317.2	5580.58	147.462	0	0	444.425	277.766	0	822926	4.521	15359100	120	255	0	37204.5	5.185	3.41125	1.77375	0.332744	0.915958	8	7	6	8	1	1	0.19171
		3	25	7317.4	7425.39	143.901	0	0	450.699	281.687	0	1.06852e+06	5.849	19391546	120	255	0	62497.9
		3	18	7319.1	2249.07	141.449	0	0	446.492	279.058	0	318129	1.805	5882718	120	255	0	5742.23	1.6375					6
	6	3	19	7319.3	1884.25	144.976	0	0	452.825	283.016	0	273170	1.47	4911054	120	255	0	4015.6
infx	day	benid
mock	3	0	1
		0	7
		3	16
		3	9
		10	6
		10	8
	6	0	2
		0	4
		3	12
		3	5
Rp	3	0	18
		0	20
		3	14
		3	15
		10	13
		10	19
	6	0	3
		0	10
		3	17
		3	11
infx	day	benid	liver			brain			lung
mock	3	0	2	1	1	4.5	0.5	0.5	8.5	1.5	1.5
		3	7	2	2	1.5	0.5	0.5	3	2	2
		10	3	1	1	4.5	1.5	1.5	5.5	3.5	3.5
	6	0	2	1	1	3.5	0.5	0.5	3	1	1
		3	5.5	1.5	1.5	1.5	0.5	0.5	3.5	2.5	2.5
R. parkeri	3	0	11	1	1	10	2	2	7	1	1
		3	7.5	0.5	0.5	9	2	2	3.5	0.5	0.5
		10	8.5	2.5	2.5	9.5	0.5	0.5	11.5	0.5	0.5
	6	0	3.5	1.5	1.5	5.5	0.5	0.5	4	1	1
		3	7	1	1	7.5	0.5	0.5	7.5	0.5	0.5

## Sheet: FITC DEX LUNG
LUNG	Day	Inoculum	Ben dose	Label	Area	Mean	BX	BY	Width	Height	IntDen	%Area	RawIntDen	MinThr	MaxThr		avg	sd	group avg	sem		ttest mean	rank	med rank		group rank	ttest all		ttest rank	ttest rank group
A	3	Rp	0	7306M_1v2.tif:Green	1298.56	138.373	0	0	368.046	276.092	179685	1.278	3400094	69	255		478917	234462	629347	150430	0.268804	0.2942	14	33.5		6	0.0340119		0.0202	0.16795		Bonferroni and Holm results: all pairs simultaineously compared
	3	Rp	0	7306M_2v2.tif:Green	4996.67	152.589	0	0	363.84	272.937	762436	5.032	14762662	91	255								44				0.00490578		0.0118471	0.0886776		group ranks
	3	Rp	0	7306M_3v2.tif:Green	2636.65	147.961	0	0	372.225	279.227	390121	2.537	7217243	69	255								26									treatments	Bonferroni	Bonferroni	Bonferroni	Holm	Holm
	3	Rp	0	7306M_4v2.tif:Green	2755.54	143.657	0	0	376.706	282.588	395854	2.589	7150120	69	255								28									pair	and Holm	p-value	inferfence	p-value	inferfence
	3	Rp	0	7306M_5v2.tif:Green	4745.54	140.445	0	0	355.756	266.872	666488	4.998	13498045	69	255								41										T�-statistic
	3	Rp	0	7312M_1v2.tif:Green	4205.48	149.612	0	0	363.864	272.955	629190	4.234	12181122	69	255		779778	553426					38			8						A vs B	2.8284	0.198827	insignificant	0.132551	insignificant
	3	Rp	0	7312M_2v2.tif:Green	9950.03	128.716	0	0	381.082	285.871	1.28073e+06	9.133	22604907	69	255								49									A vs C	2.8284	0.198827	insignificant	0.0662756	insignificant
	3	Rp	0	7312M_3v2.tif:Green	1371.93	116.914	0	0	363.84	272.937	160398	1.382	3105704	69	255								13									B vs C	5.6569	0.032813	* p<0.05	0.032813	* p<0.05
	3	Rp	0	7312M_4v2.tif:Green	11573.9	123.543	0	0	372.225	279.227	1.42988e+06	11.136	26452760	69	255								53
	3	Rp	0	7312M_5v2.tif:Green	2862.64	139.273	0	0	381.19	285.952	398690	2.626	7032892	69	255								29
B	3	Rp	3	7315M_1v2.tif:Green	1099.91	109.38	0	0	355.756	266.872	120308	1.159	2436547	69	255		222456	113495	294050	71594.4	0.265119	0.674258	6	19.5		3	0.0548669		1.23045e-05	0.0283344		Bonferroni and Holm results: only pairs relative to A simultaineously compared
	3	Rp	3	7315M_2v2.tif:Green	2660.93	132.998	0	0	376.471	282.412	353898	2.503	6400240	69	255								25
	3	Rp	3	7315M_3v2.tif:Green	825.685	110.322	0	0	376.68	282.569	91091.3	0.776	1645564	69	255								2									treatments	Bonferroni	Bonferroni	Bonferroni	Holm	Holm
	3	Rp	3	7315M_4v2.tif:Green	1887.01	131.176	0	0	359.571	269.734	247530	1.946	4907292	69	255								16									pair	and Holm	p-value	inferfence	p-value	inferfence
	3	Rp	3	7315M_5v2.tif:Green	2402.63	124.634	0	0	363.84	272.937	299450	2.419	5798106	69	255								22										T�-statistic
	3	Rp	3	7316M_1v2.tif:Green	1087.46	121.698	0	0	376.68	282.569	132341	1.022	2390749	69	255		365644	192338					9			5						A vs B	2.8284	0.132551	insignificant	0.132551	insignificant
	3	Rp	3	7316M_2v2.tif:Green	1801.69	138.706	0	0	376.706	282.588	249906	1.692	4513925	69	255								17									A vs C	2.8284	0.132551	insignificant	0.0662756	insignificant
	3	Rp	3	7316M_3v2.tif:Green	3665.1	134.314	0	0	381.082	285.871	492275	3.364	8688653	69	255								33
	3	Rp	3	7316M_4v2.tif:Green	2542.05	132.384	0	0	372.225	279.227	336526	2.446	6225737	69	255								24
	3	Rp	3	7316M_5v2.tif:Green	4520.69	136.522	0	0	367.949	276.019	617174	4.451	11684641	69	255								37
C	3	Rp	10	7332M_1v2.tif:Green	2174.5	137.419	0	0	372.3	279.283	298818	2.091	5525888	69	255		1.16236e+06	673596	1.30372e+06	141366	0.962667	0.130163	21	53		10
	3	Rp	10	7332M_2v2.tif:Green	9679.96	149.841	0	0	368.046	276.092	1.45046e+06	9.526	27446259	69	255								55
	3	Rp	10	7332M_3v2.tif:Green	14510.1	135.98	0	0	372.099	279.133	1.97308e+06	13.97	36526670	69	255								59
	3	Rp	10	7332M_4v2.tif:Green	5653.95	116.131	0	0	363.77	272.884	656599	5.696	12718326	69	255								40
	3	Rp	10	7332M_5v2.tif:Green	10068.2	142.314	0	0	355.58	266.741	1.43284e+06	10.615	29047194	69	255								54
	3	Rp	10	7334M_1v2.tif:Green	9679.98	167.729	0	0	380.759	285.629	1.62361e+06	8.901	28705454	69	255		1.44509e+06	272962					56			11
	3	Rp	10	7334M_2v2.tif:Green	8969.17	158.468	0	0	380.948	285.77	1.42133e+06	8.239	25104197	69	255								52
	3	Rp	10	7334M_3v2.tif:Green	8031.45	173.722	0	0	376.706	282.588	1.39524e+06	7.545	25201542	69	255								51
	3	Rp	10	7334M_4v2.tif:Green	6864.38	150.595	0	0	372.225	279.227	1.03374e+06	6.604	19124261	69	255								48
	3	Rp	10	7334M_5v2.tif:Green	10495.6	166.883	0	0	372.326	279.302	1.75153e+06	10.093	32385829	69	255								57
D	3	mock	0	7391M_1v2.tif:Green	6731.94	137.778	0	0	376.602	282.51	927511	6.327	16762440	69	255		894456	583748	1.22875e+06	334290	0.567769		46	37.5		9			0.000180199	0.0636708
	3	mock	0	7391M_2v2.tif:Green	3889.39	125.141	0	0	376.602	282.51	486721	3.656	8796264	69	255								32						0.0258117	0.175837
	3	mock	0	7391M_3v2.tif:Green	14181.2	133.589	0	0	372.099	279.133	1.89445e+06	13.654	35071084	69	255								58
	3	mock	0	7391M_4v2.tif:Green	5619.06	105.32	0	0	363.84	272.937	591797	5.658	11458667	69	255								35
	3	mock	0	7391M_5v2.tif:Green	5294.2	108.005	0	0	372.3	279.283	571798	5.092	10573977	69	255								34
	3	mock	0	7392M_1v2.tif:Green	2831.26	103.311	0	0	372.326	279.302	292500	2.723	5408329	69	255		1.56304e+06	1.92873e+06					20			12
	3	mock	0	7392M_2v2.tif:Green	47397.5	104.32	0	0	1693.3	1270.24	4.94452e+06	2.204	4420155	69	255								60
	3	mock	0	7392M_3v2.tif:Green	5897.6	102.111	0	0	359.753	269.871	602212	6.075	11926808	69	255								36
	3	mock	0	7392M_4v2.tif:Green	10812.1	123.86	0	0	372.3	279.283	1.33919e+06	10.399	24764985	69	255								50
	3	mock	0	7392M_5v2.tif:Green	6130.16	103.874	0	0	363.864	272.955	636764	6.172	12327759	69	255								39
E	3	mock	3	7393M_1v2.tif:Green	984.811	130.335	0	0	372.225	279.227	128355	0.948	2374567	69	255		136119	40770.1	234117	97997.7	0.0675868		8	11		1			0.166859	0.563564
	3	mock	3	7393M_2v2.tif:Green	1230.17	129.467	0	0	372.3	279.283	159267	1.183	2945252	69	255								12
	3	mock	3	7393M_3v2.tif:Green	791.076	127.435	0	0	372.326	279.302	100811	0.761	1863999	69	255								5
	3	mock	3	7393M_4v2.tif:Green	970.553	101.058	0	0	367.949	276.019	98082.5	0.956	1856946	69	255								4
	3	mock	3	7393M_5v2.tif:Green	1609.84	120.558	0	0	372.225	279.227	194078	1.549	3590446	69	255								15
	3	mock	3	7394M_1v2.tif:Green	3425.3	114.939	0	0	376.68	282.569	393702	3.218	7112224	69	255		332114	231146					27			4
	3	mock	3	7394M_2v2.tif:Green	2964.82	101.741	0	0	372.3	279.283	301645	2.851	5578176	69	255								23
	3	mock	3	7394M_3v2.tif:Green	1150.54	104.591	0	0	368.022	276.074	120336	1.132	2277364	69	255								7
	3	mock	3	7394M_4v2.tif:Green	1343.19	112.103	0	0	372.3	279.283	150576	1.292	2784523	69	255								10
	3	mock	3	7394M_5v2.tif:Green	5737.23	121.019	0	0	368.022	276.074	694312	5.647	13139847	69	255								42
F	3	mock	10	7396M_1v2.tif:Green	5757.48	121.644	0	0	376.602	282.51	700365	5.411	12657342	69	255		687246	262764	429397	257849	0.00163133		43	24.5		7	0.102058
	3	mock	10	7396M_2v2.tif:Green	7233.1	123.253	0	0	363.84	272.937	891503	7.284	17261720	69	255								45				0.000422289
	3	mock	10	7396M_3v2.tif:Green	4387.81	102.098	0	0	363.84	272.937	447989	4.419	8674181	69	255								31
	3	mock	10	7396M_4v2.tif:Green	3906.79	102.607	0	0	368.022	276.074	400864	3.845	7586343	69	255								30
	3	mock	10	7396M_5v2.tif:Green	8641.57	115.2	0	0	372.225	279.227	995510	8.314	18416938	69	255								47
	3	mock	10	7397M_1v2.tif:Green	2424.88	106.224	0	0	372.326	279.302	257579	2.332	4762640	69	255		171548	86827					18			2
	3	mock	10	7397M_2v2.tif:Green	2567.4	103.846	0	0	368.022	276.074	266615	2.527	5045688	69	255								19
	3	mock	10	7397M_3v2.tif:Green	859.868	99.017	0	0	368.022	276.074	85141.3	0.846	1611300	69	255								1
	3	mock	10	7397M_4v2.tif:Green	1237.26	124.409	0	0	372.3	279.283	153927	1.19	2846488	69	255								11
	3	mock	10	7397M_5v2.tif:Green	1002.16	94.273	0	0	372.326	279.302	94476.6	0.964	1746873	69	255								3
	6	Rp	0	7304M_1v2.tif:Green	2437.53	125.01	0	0	372.326	279.302	304716	2.344	5634192	69	255		626421	354679	692915	66494.1	0.427617	0.507566	8	20.5		3	0.00376566		0.000267783	0.0886776
	6	Rp	0	7304M_2v2.tif:Green	3796.7	119.22	0	0	372.225	279.227	452643	3.653	8373903	69	255								13						0.14455	0.552786
	6	Rp	0	7304M_3v2.tif:Green	5163.5	121.102	0	0	367.949	276.019	625309	5.084	11838672	69	255								21
	6	Rp	0	7304M_4v2.tif:Green	4171.21	125.591	0	0	363.84	272.937	523867	4.2	10143382	69	255								15
	6	Rp	0	7304M_5v2.tif:Green	9674.48	126.681	0	0	359.753	269.871	1.22557e+06	9.965	24272389	69	255								29
	6	Rp	0	7305M_1v2.tif:Green	7168.56	114.299	0	0	376.68	282.569	819357	6.735	14801693	69	255		759409	383097					26			5
	6	Rp	0	7305M_2v2.tif:Green	5466.77	105.738	0	0	368.046	276.092	578045	5.38	10938055	69	255								20
	6	Rp	0	7305M_3v2.tif:Green	6414.85	109.437	0	0	359.753	269.871	702023	6.607	13903565	69	255								23
	6	Rp	0	7305M_4v2.tif:Green	11782.4	115.784	0	0	363.864	272.955	1.36422e+06	11.863	26411246	69	255								33
	6	Rp	0	7305M_5v2.tif:Green	3055.91	109.101	0	0	376.68	282.569	333403	2.871	6022924	69	255								10
	6	Rp	3	7317M_1v2.tif:Green	6738.33	107.542	0	0	363.84	272.937	724653	6.785	14031086	69	255		1.26488e+06	449454	2.52281e+06	1.25793e+06	0.000365684	0.33994	24	35.5		7
	6	Rp	3	7317M_2v2.tif:Green	10117	121.972	0	0	372.326	279.302	1.23399e+06	9.729	22816482	69	255								31
	6	Rp	3	7317M_3v2.tif:Green	10411.2	118.097	0	0	363.77	272.884	1.22953e+06	10.488	23816025	69	255								30
	6	Rp	3	7317M_4v2.tif:Green	14347.3	137.612	0	0	363.84	272.937	1.97437e+06	14.448	38228737	69	255								35
	6	Rp	3	7317M_5v2.tif:Green	10462.1	111.055	0	0	376.602	282.51	1.16187e+06	9.833	20997852	69	255								28
	6	Rp	3	7319M_1v2.tif:Green	29682.6	163.399	0	0	363.84	272.937	4.85011e+06	29.89	93910198	69	255		3.78075e+06	953422					40			8
	6	Rp	3	7319M_2v2.tif:Green	21847.1	146.306	0	0	372.326	279.302	3.19636e+06	21.009	59100632	69	255								37
	6	Rp	3	7319M_3v2.tif:Green	26005.7	146.616	0	0	368.022	276.074	3.81284e+06	25.596	72157937	69	255								38
	6	Rp	3	7319M_4v2.tif:Green	19303.1	130.453	0	0	372.225	279.227	2.51815e+06	18.572	46585704	69	255								36
	6	Rp	3	7319M_5v2.tif:Green	30145.3	150.149	0	0	381.163	285.932	4.52628e+06	27.66	79854872	69	255								39
	6	mock	0	7351M_1v2.tif:Green	15715.3	121.984	0	0	376.602	282.51	1.91701e+06	14.771	34645093	69	255		700388	705035	532188	168200	0.345539		34	13		4			0.897428	0.869811
	6	mock	0	7351M_2v2.tif:Green	6154.01	93.72	0	0	372.3	279.283	576755	5.919	10665649	69	255								19
	6	mock	0	7351M_3v2.tif:Green	5274.2	104.862	0	0	368.046	276.092	553061	5.19	10465306	69	255								17
	6	mock	0	7351M_4v2.tif:Green	3538	95.287	0	0	376.68	282.569	337125	3.324	6090156	69	255								11
	6	mock	0	7351M_5v2.tif:Green	1202.48	98.123	0	0	363.84	272.937	117991	1.211	2284607	69	255								4
	6	mock	0	7352M_1v2.tif:Green	2861.88	98.266	0	0	368.022	276.074	281226	2.817	5322195	69	255		363989	177477					7			2
	6	mock	0	7352M_2v2.tif:Green	4364.15	93.012	0	0	372.3	279.283	405916	4.197	7506409	69	255								12
	6	mock	0	7352M_3v2.tif:Green	5632.94	99.374	0	0	376.68	282.569	559767	5.292	10112193	69	255								18
	6	mock	0	7352M_4v2.tif:Green	1196.04	86.467	0	0	368.046	276.092	103417	1.177	1956914	69	255								3
	6	mock	0	7352M_5v2.tif:Green	4802.54	97.785	0	0	368.022	276.074	469617	4.727	8887507	69	255								14
	6	mock	3	7367M_1v2.tif:Green	1245.37	102.052	0	0	372.3	279.283	127093	1.198	2350260	69	255		148947	90794	495776	346829	0.000305972		5	12.5		1
	6	mock	3	7367M_2v2.tif:Green	1117.79	121.709	0	0	372.326	279.302	136045	1.075	2515476	69	255								6
	6	mock	3	7367M_3v2.tif:Green	896.372	93.364	0	0	381.19	285.952	83689.2	0.822	1476277	69	255								1
	6	mock	3	7367M_4v2.tif:Green	780.412	117.313	0	0	376.602	282.51	91552.8	0.734	1654588	69	255								2
	6	mock	3	7367M_5v2.tif:Green	2510.32	122.039	0	0	372.3	279.283	306355	2.414	5665279	69	255								9
	6	mock	3	7370M_1v2.tif:Green	5183.51	102.662	0	0	372.3	279.283	532151	4.985	9840810	69	255		842604	301049					16			6
	6	mock	3	7370M_2v2.tif:Green	9124.7	116.479	0	0	368.022	276.074	1.06284e+06	8.981	20114242	69	255								27
	6	mock	3	7370M_3v2.tif:Green	6032.5	104.225	0	0	368.022	276.074	628738	5.937	11898861	69	255								22
	6	mock	3	7370M_4v2.tif:Green	6413.34	116.005	0	0	376.68	282.569	743982	6.025	13440029	69	255								25
	6	mock	3	7370M_5v2.tif:Green	11022.8	112.976	0	0	390.488	292.927	1.24531e+06	9.637	20933686	69	255								32

## Sheet: FITC DEX BRAIN D3
		day	benidipine	infection	Label	Area	Mean	BX	BY	Width	Height	IntDen	meanIntDen	group mean	stdev	ttest	%Area	mean%Area	group mean	sem	ttest	rank	median rank	group rank	median	q0	q4			RawIntDen	MeanRawIntDens	group mean	stdev	ttest	rank	median rank	group rank	MinThr	MaxThr
A	1	3	0	Rp	7306M_1v2.tif:0600-0760:Green	1452.07	170.124	0	0	357.882	282.588	247032	812844	632383	255210	0.989382	1.819	6.1268	4.6536	1.4732	0.871393	30	45	12	10	8	12	2	2	4462016	15721390	1.21245e+07	5.08683e+06	0.922248	32	47.5	12	85	255
	2	3	0	Rp	7306M_2v2.tif:0614-0800:Green	3080.34	148.721	0	6.433	367.827	269.495	458111				0.941707	3.466				0.869634	42								8678915				0.879881	45			85	255
	3	3	0	Rp	7306M_3v2.tif:0600-0800:Green	3887.49	159.716	0	0	367.949	276.019	620894					3.892					46								11755074					50			85	255
	4	3	0	Rp	7306M_4v2.tif:0600-0800:Green	7256.25	164.249	0	0	363.864	272.955	1.19183e+06					10.686					58								23073821					56			85	255
	5	3	0	Rp	7306M_5v2.tif:0600-0702:Green	7687.37	201.155	0	0	315.651	269.82	1.54635e+06					10.771					59								30637124					59			85	255
	6	3	0	Rp	7312M_1v2.tif:0600-0800:Green	3210.62	184.178	0	0	351.847	263.94	591325	451923				3.916	3.1804				47		8						12243390	8527531				51		8	85	255
	7	3	0	Rp	7312M_2v2.tif:0600-0800:Green	1307.42	115.533	0	0	381.082	285.871	151051					1.35					24								2666042					22			85	255
	8	3	0	Rp	7312M_3v2.tif:0600-0800:Green	2015.79	144.731	0	0	372.3	279.283	291747					2.209					34								5395137					36			85	255
	9	3	0	Rp	7312M_4v2.tif:0600-0800:Green	2905.18	158.237	0	0	372.3	279.283	459706					3.599					44								8501116					44			85	255
	10	3	0	Rp	7312M_5v2.tif:0600-0800:Green	5120.61	149.549	0	0	376.706	282.588	765784					4.828					53								13831970					53			85	255
B	11	3	3	Rp	7315M_1v2.tif:0600-0800:Green	1996.73	161.258	0	0	376.68	282.569	321989	437174	628435	270483	0.958292	1.882	2.866	4.2792	1.4132	0.957885	31	39.5	7	9	7	11	2	2	5816737	8.11006e+06	1.15737e+07	4.89836e+06	0.98182	37	40	7	85	255
	12	3	3	Rp	7315M_2v2.tif:0600-0800:Green	4191.27	184.663	0	0	363.278	272.515	773971					4.245					49								15032453					54			85	255
	13	3	3	Rp	7315M_3v2.tif:0600-0577:Green	1492.7	185.183	0	0	268.532	279.227	276423					2.231					35								5113822					35			85	255
	14	3	3	Rp	7315M_4v2.tif:0600-0800:Green	1427.18	177.428	0	0	381.163	285.932	253222					1.776					28								4467471					33			85	255
	15	3	3	Rp	7315M_5v2.tif:0600-0800:Green	3857.88	145.226	0	0	376.706	282.588	560265					4.196					48								10119795					48			85	255
	16	3	3	Rp	7316M_1v2.tif:0600-0800:Green	14752.1	144.916	0	0	376.602	282.51	2.13783e+06	819695				13.96	5.6924				60		11						38635864	1.50374e+07				60		11	85	255
	17	3	3	Rp	7316M_2v22.tif:0600-0800:Green	3267.93	136.168	0	0	376.706	282.588	444988					3.497					43								8037604					43			85	255
	18	3	3	Rp	7316M_3v2.tif:0499-0800:Green	1643.75	143.204	0	0	372.326	232.326	235391					2.278					36								4352387					30			85	255
	19	3	3	Rp	7316M_4v2.tif:0600-0800:Green	1205.41	125.103	0	0	372.3	279.283	150800					1.778					29								2788669					24			85	255
	20	3	3	Rp	7316M_5v2.tif:0600-0800:Green	6745.89	167.431	0	0	368.046	276.092	1.12947e+06					6.949					55								21372375					55			85	255
C	21	3	10	Rp	7332M_1v2.tif:0600-0800:Green	7687.71	203.84	0	0	363.864	272.955	1.56706e+06	547700	616436	97207.4		9.345	3.9238	4.3675	0.4437		57	50.5	9	9.5	9	10	0.5	0.5	30338373	1.03667e+07	1.14802e+07	1.57468e+06		58	46.5	9
	22	3	10	Rp	7332M_2v2.tif:0464-0800:Green	1951.08	146.733	0	0	380.948	221.05	286288					2.533					39								5056560					34
	23	3	10	Rp	7332M_3v2.tif:0512-0800:Green	762.429	153.7	0	0	376.602	240.875	117185					0.991					19								2117827					19
	24	3	10	Rp	7332M_4v2.tif:0587-0800:Green	2943.16	177.538	0	0	368.046	270.115	522524					4.589					52								9887453					47
	25	3	10	Rp	7332M_5v2.tif:0584-0779:Green	1606.14	152.814	0	0	366.824	275.059	245441					2.161					33								4433276					31
	26	3	10	Rp	7334M_1v2.tif:0600-0930:Green	2039.75	178.859	61.176	0	315.529	282.588	364828	685172				2.405	4.8112				37		10						6589707	12593630				39		10
	27	3	10	Rp	7334M_2v2.tif:0600-1038:Green	2778.86	201.82	110.69	0	261.61	279.283	560827					4.466					51								10371101					49
	28	3	10	Rp	7334M_3v2.tif:0600-0800:Green	6471.8	206.94	0	0	376.68	282.569	1.33927e+06					6.957					56								24193921					57
	29	3	10	Rp	7334M_4v2.tif:0600-0680:Green	3428.58	150.037	0	0	319.911	282.51	514415					4.315					50								9296772					46
	30	3	10	Rp	7334M_5v2.tif:0600-0666:Green	4669.11	138.468	0	0	302.955	272.955	646521					5.913					54								12516649					52			85	255
D	22	3	0	mock	7391M_1v2.tif:0600-1012:Green	282.458	135.643	98.545	0	273.555	279.133	38313.3	139550	135190	6165.7	0.11041	0.457	1.2092	1.2163	0.0071	0.144828	4	16	4	4.5	4	5	0.5	0.5	709275	2.62517e+06	2.50522e+06	169628	0.116103	2	19	5	85	255
	23	3	0	mock	7391M_2v2.tif:0600-0876:Green	1034.48	148.371	34.943	0	333.103	276.092	153487					1.247					22								2904364					25			85	255
	29	3	0	mock	7391M_3v2.tif:0600-0800:Green	877.205	136.52	0	0	367.658	275.801	119756					0.897					15								2270875					20			85	255
	30	3	0	mock	7391M_4v2.tif:0600-0648:Green	2131.43	156.909	0	0	297.931	276.092	334440					3.008					41								6328436					38			85	255
	24	3	0	mock	7391M_5v2.tif:0600-0800:Green	388.039	133.367	0	0	381.19	285.952	51751.6					0.437					3								912898					7			85	255
	25	3	0	mock	7392M_1v2.tif:0600-0749:Green	1271.25	164.367	0	0	352.706	282.588	208952	130830				1.956	1.2234				32		5						3774204	2.38528e+06				29		3	85	255
	26	3	0	mock	7392M_2v2.tif:0600-0800:Green	627.659	135.477	0	0	367.827	275.928	85033.4					0.875					13								1610957					12			85	255
	27	3	0	mock	7392M_3v2.tif:0738-0800:Green	690.824	153.343	0	64.941	376.706	217.647	105933					0.919					17								1913416					18			85	255
	28	3	0	mock	7392M_4v2.tif:0792-0800:Green	1062.63	158.288	0	89.07	372.326	190.233	168201					1.702					27								3110034					27			85	255
		3	0	mock	7392M_5v2.tif:0684-0800:Green	595.494	144.469	0	39.759	381.163	246.173	86030.2					0.665					10								1517788					11
E	51	3	3	mock	7393M_1v2.tif:0600-0800:Green	665.947	145.522	0	0	371.924	279.001	96910	80493.8	82764.4	3211.17	0.104046	0.866	0.7732	0.7461	0.0271	0.129645	12	11.5	2	1.5	1	2	0.5	0.5	1795742	1454784	1.50246e+06	67419.7	0.10074	16	11.5	1	85	255
	52	3	3	mock	7393M_2v2.tif:0600-0800:Green	676.557	138.36	0	0	376.68	282.569	93608.5					0.931					18								1691037					13			85	255
	53	3	3	mock	7393M_3v2.tif:0600-0892:Green	425.232	142.094	43.047	0	333.555	282.51	60422.9					0.624					9								1091993					9			85	255
	54	3	3	mock	7393M_4v2.tif:0600-1000:Green	397.736	128.558	96.379	0	289.377	289.377	51132.3					0.562					7								880754					5			85	255
	55	3	3	mock	7393M_5v2.tif:0600-0800:Green	837.018	119.944	0	0	376.602	282.51	100395					0.883					14								1814394					17			85	255
	56	3	3	mock	7394M_1v2.tif:0600-0800:Green	274.877	131.998	0	0	359.684	269.82	36283.2	85035.1				0.311	0.719				1		1						718861	1.55013e+06				3		2	85	255
	57	3	3	mock	7394M_2v2.tif:0600-0641:Green	317.755	147.59	0	0	305.455	285.932	46897.5					0.406					2								827389					4			85	255
	58	3	3	mock	7394M_3v2.tif:0680-0800:Green	433.64	140.023	0	37.209	372.326	242.093	60719.6					0.698					11								1122705					10			85	255
	59	3	3	mock	7394M_4v2.tif:0714-0800:Green	594.769	154.535	0	52.18	368.022	223.893	91912.8					0.898					16								1739450					14			85	255
F	60	3	10	mock	7394M_5v2.tif:0600-0800:Green	1090.88	173.587	0	0	381.082	285.871	189362					1.282					23								3342244					28			85	255
		3	10	mock	7396M_1v2.tif:0669-0800:Green	259.955	122.873	0	31.494	368.046	244.598	31941.6	144696	195786	72250.9	0.0390403	0.462	1.1926	1.606	0.4134	0.0449964	5	23	3	4.5	3	6	1.5	1.5	604414	2579451	3582688	1.41879e+06	0.0341797	1	22	4
		3	10	mock	7396M_2v2.tif:0726-0800:Green	1127.46	133.771	0	59.042	376.602	223.468	150822					1.515					26								2725725					23
		3	10	mock	7396M_3v2.tif:0600-0800:Green	489.024	118.597	0	0	376.706	282.588	57996.8					0.614					8								1047568					8
		3	10	mock	7396M_4v2.tif:0600-0800:Green	3131.84	138.176	0	0	381.082	285.871	432744					2.887					40								7637938					40
		3	10	mock	7396M_5v2.tif:0600-0593:Green	345.522	144.645	0	0	282.619	285.952	49977.9					0.485					6								881610					6
		3	10	mock	7397M_1v2.tif:0600-0800:Green	2102.62	199.707	0	0	368.022	276.074	419907	246875				2.491	2.0194				38		6						7946738	4585925				42		6
		3	10	mock	7397M_2v2.tif:0600-0800:Green	818.821	123.014	0	0	381.19	285.952	100726					1.104					20								1776809					15
		3	10	mock	7397M_3v2.tif:0576-0800:Green	1074.01	146.68	0	0	363.652	261.666	157536					1.476					25								3053441					26
		3	10	mock	7397M_4v2.tif:0564-0800:Green	2991.47	145.193	0	0	376.68	265.393	434340					3.791					45								7846350					41
		3	10	mock	7397M_5v2.tif:0488-0800:Green	895.641	136.064	0	0	368.022	224.353	121865					1.235					21								2306287					21
																	Bonferroni and Holm results: all pairs simultaineously compared																		Bonferroni and Holm results: all pairs simultaineously compared
																	treatments	Bonferroni	Bonferroni	Bonferroni	Holm	Holm													treatments	Bonferroni	Bonferroni	Bonferroni	Holm	Holm
																	pair	and Holm	p-value	inferfence	p-value	inferfence													pair	and Holm	p-value	inferfence	p-value	inferfence
																		T�-statistic																		T�-statistic
																	A vs B	0.5222	9.3033	insignificant	2.48088	insignificant													A vs B	0.5345	9.18296	insignificant	2.44879	insignificant
																	A vs C	0.2611	12.041	insignificant	2.4082	insignificant													A vs C	0.2673	11.9733	insignificant	1.59643	insignificant
																	A vs D	2.8723	0.425135	insignificant	0.340108	insignificant													A vs D	3.2071	0.276502	insignificant	0.221202	insignificant
																	A vs E	4.439	0.0657095	insignificant	0.0657095	insignificant													A vs E	4.5434	0.0587841	insignificant	0.0587841	insignificant
																	A vs F	2.8723	0.425135	insignificant	0.311766	insignificant													A vs F	2.6726	0.553467	insignificant	0.368978	insignificant
																	B vs C	0.2611	12.041	insignificant	1.60547	insignificant													B vs C	0.2673	11.9733	insignificant	0.798217	insignificant
																	B vs D	2.35	0.85582	insignificant	0.456437	insignificant													B vs D	2.6726	0.553467	insignificant	0.33208	insignificant
																	B vs E	3.9167	0.117469	insignificant	0.101807	insignificant													B vs E	4.0089	0.105706	insignificant	0.0916118	insignificant
																	B vs F	2.35	0.85582	insignificant	0.399383	insignificant													B vs F	2.1381	1.14527	insignificant	0.53446	insignificant
																	C vs D	2.6112	0.600867	insignificant	0.400578	insignificant													C vs D	2.9399	0.389279	insignificant	0.285471	insignificant
																	C vs E	4.1779	0.0874098	insignificant	0.0815825	insignificant													C vs E	4.2762	0.0784122	insignificant	0.0731847	insignificant
																	C vs F	2.6112	0.600867	insignificant	0.36052	insignificant													C vs F	2.4054	0.793617	insignificant	0.423262	insignificant
																	D vs E	1.5667	2.52341	insignificant	1.00936	insignificant													D vs E	1.3363	3.4484	insignificant	1.14947	insignificant
																	D vs F	0	15	insignificant	1	insignificant													D vs F	0.5345	9.18296	insignificant	1.83659	insignificant
																	E vs F	1.5667	2.52341	insignificant	0.841137	insignificant													E vs F	1.8708	1.65828	insignificant	0.66331	insignificant
																	Bonferroni and Holm results: only pairs relative to A simultaineously compared																		Bonferroni and Holm results: only pairs relative to A simultaineously compared
																	treatments	Bonferroni	Bonferroni	Bonferroni	Holm	Holm													treatments	Bonferroni	Bonferroni	Bonferroni	Holm	Holm
																	pair	and Holm	p-value	inferfence	p-value	inferfence													pair	and Holm	p-value	inferfence	p-value	inferfence
																		T�-statistic																		T�-statistic
																	A vs B	0.5222	3.1011	insignificant	1.24044	insignificant													A vs B	0.5345	3.06099	insignificant	1.22439	insignificant
																	A vs C	0.2611	4.01367	insignificant	0.802734	insignificant													A vs C	0.2673	3.99109	insignificant	0.798217	insignificant
																	A vs D	2.8723	0.141712	insignificant	0.113369	insignificant													A vs D	3.2071	0.0921673	insignificant	0.0737339	insignificant
																	A vs E	4.439	0.0219032	insignificant	0.0219032	* p<0.05													A vs E	4.5434	0.0195947	insignificant	0.0195947	* p<0.05
																	A vs F	2.8723	0.141712	insignificant	0.0850271	insignificant													A vs F	2.6726	0.184489	insignificant	0.110693	insignificant

## Sheet: Sheet4
	day	benidipine	infection	Label	Area	Mean	BX	BY	Width	Height	IntDen	meanIntDen	group mean	stdev	ttest	%Area	mean%Area	group mean	stdev	ttest	rank	median rank	group rank	median	q0	q4			RawIntDen	MeanRawIntDens	group mean	stdev	ttest	MinThr	MaxThr
1	6	0	Rp	7304M_1v2.tif:0002-0583-0777:Green	5691.72	175.042	0	0	370.002	277.442	996289	597916	604035	8654.65	0.428896	6.719	4.872	4.8307	0.0413	0.235374	35	30	6	5.5	5	6	0.5	0.5	17596950	1.06454e+07	1.07152e+07	98712.2	0.384586	85	255
2	6	0	Rp	7304M_2v2.tif:0580-0777:Green	4595.52	175.05	0	0	370.238	276.19	804448					7.485					37								14190457					85	255
3	6	0	Rp	7304M_3v2.tif:0540-0777:Green	5290.41	154.944	0	0	365.655	253.96	819717					6.499					33								14824574					85	255
4	6	0	Rp	7304M_4v2.tif:0002-0583-0778:Green	842.347	130.406	0.233	0	361.395	271.163	109847					1.196					9								2031066					85	255
5	6	0	Rp	7304M_5v2.tif:0583-0777:Green	1714.99	151.183	0	0	369.819	277.305	259278					2.461					22								4584032					85	255
6	6	0	Rp	7305M_1v2.tif:0583-0722:Green	1399.78	135.828	0	0	335.956	271.089	190130	610155				1.835	4.7894				16		5						3517412	10785016				85	255
7	6	0	Rp	7305M_2v2.tif:0583-0540:Green	3308.23	164.222	0	0	260.241	280.964	543285					5.303					29								9356730					85	255
8	6	0	Rp	7305M_3v2.tif:0583-0652:Green	5111.74	183.049	0	0	306.739	274.277	935699					6.632					34								16910428					85	255
9	6	0	Rp	7305M_4v2.tif:0583-0777:Green	4795.66	175.606	0	0	379.156	284.306	842147					4.449					27								14164908					85	255
10	6	0	Rp	7305M_5v5.tif:0583-0777:Green	4209.9	128.154	0	0	361.628	271.163	539513					5.728					31								9975602					85	255
11	6	3	Rp	7317M_1v2.tif:0583-0777:Green	13111.9	166.113	0	0	370.238	277.619	2.17806e+06	1.05651e+06	828480	322490		18.244	8.6474	7.2225	1.4249		40	28	8	7.5	7	8	0.5	0.5	38420968	1.88409e+07	1.49796e+07	5.46075e+06		85	255
12	6	3	Rp	7317M_2v2.tif:0583-0777:Green	10553.5	179.192	0	0	365.857	274.334	1.89111e+06					12.674					38								34162856					85	255
13	6	3	Rp	7317M_3v2.tif:0583-0927:Green	2368.99	163.121	71.424	0	298.788	277.599	386432					4.024					26								6817633					85	255
14	6	3	Rp	7317M_4v2.tif:0583-0987:Green	1768.59	164.601	102.195	0	277.073	284.39	291111					2.349					20								4893584					85	255
15	6	3	Rp	7317M_5v2.tif:0476-0777:Green	3592.65	149.155	0	0	361.603	221.38	535862					5.946					32								9909431					85	255
16	6	3	Rp	7319M_1v2.tif:0583-0768:Green	9111.69	176.662	0	0	357.418	271.144	1.60969e+06	600445				16.045	5.7976				39		7						29767131	1.11182e+07				85	255
17	6	3	Rp	7319M_2v2.tif:0583-0702:Green	2489.74	165.412	0	0	330.588	274.353	411835					3.241					25								7438764					85	255
18	6	3	Rp	7319M_3v2.tif:0583-0777:Green	3242.92	176.769	0	0	353.386	264.983	573248					5.67					30								11099505					85	255
19	6	3	Rp	7319M_4v2.tif:0560-0777:Green	1249.89	149.506	0	0	370.238	266.905	186865					1.777					15								3296304					85	255
20	6	3	Rp	7319M_5v2.tif:0583-0568:Green	1259.61	175.128	0	0	267.363	274.182	220592					2.255					18								3989415					85	255
21	6	0	mock	7352M_3v2.tif:0583-0612:Green	3639.17	189.587	0	0	291.667	277.619	689940	259016	290807	44958.6	0.0105144	4.87	2.1346	2.4845	0.3499	0.0218158	28	15	3	3.5	3	4	0.5	0.5	12170549	4.61084e+06	5.25094e+06	905236	0.0136028	85	255
22	6	0	mock	7352M_2v2.tif:0583-0942:Green	1401.42	156.962	78.333	0	291.905	277.619	219969				0.118301	2.525				0.171758	23								3880253				0.144428	85	255
23	6	0	mock	7352M_1v2.tif:0583-0913:Green	1062.6	154.44	63.006	0	298.524	271.089	164107					1.586					13								3035973					85	255
29	6	0	mock	7352M_4v2.tif:0504-0800:Green	501.136	148.781	0	0	363.77	229.259	74559.6					0.653					3								1444219					85	255
30	6	0	mock	7352M_5v2.tif:0508-0800:Green	954.623	153.47	0	0	385.783	244.819	146506					1.039					6								2523198					85	255
24	6	0	mock	7351M_3v2.tif:0496-0777:Green	643.487	152.292	0	0	357.448	228.031	97998.1	322597				1.018	2.8344				5		4						1854614	5.89104e+06				85	255
25	6	0	mock	7351M_2v2.tif:0564-0777:Green	1651.79	165.727	0	0	357.471	259.54	273747					3.07					24								5179977					85	255
26	6	0	mock	7351M_1v2.tif:0583-0736:Green	4871.53	185.369	0	0	346.353	274.353	903032					7.379					36								16311010					85	255
27	6	0	mock	7351M_4v2.tif:0513-0800:Green	492.069	159.344	0	0	376.706	241.647	78408.4					0.58					2								1416251					85	255
28	6	0	mock	7351M_5v2.tif:0600-0800:Green	1572.82	165.182	0	0	376.68	282.569	259802					2.125					17								4693324					85	255
1	6	3	mock	7367M_1v2.tif:0600-0640:Green	1320.45	142.515	0	0	304.74	285.932	188183	129742	165116	50025.6	0.102705	1.545	1.0062	1.3935	0.3873	0.0585879	12	10.5	1	1.5	1	2	0.5	0.5	3320022	2.35333e+06	3046209	979875	0.0932084	85	255
2	6	3	mock	7367M_2v2.tif:0600-0692:Green	738.924	147.232	0	0	329.668	285.871	108794					0.848					4								1920206					85	255
3	6	3	mock	7367M_3v2.tif:0628-0800:Green	943.225	159.372	0	12.941	376.706	269.647	150323					1.106					8								2715215					85	255
4	6	3	mock	7367M_4v2.tif:0600-0893:Green	249.333	188.99	42.529	0	325.517	276.092	47121.5					0.33					1								891656					85	255
5	6	3	mock	7367M_5v2.tif:0600-0904:Green	958.647	160.946	47.586	0	320.46	276.092	154291					1.202					10								2919564					85	255
6	6	3	mock	7370M_1v2.tif:0461-0800:Green	1396.33	164.065	0	0	368.046	212.184	229088	200489				2.318	1.7808				19		2						4334919	3.73909e+06				85	255
7	6	3	mock	7370M_2v2.tif:0435-0800:Green	671.17	160.673	0	0	376.706	204.941	107839					1.055					7								1947840					85	255
8	6	3	mock	7370M_3v2.tif:0576-0800:Green	1192.49	177.335	0	0	372.225	267.835	211469					1.503					11								3912182					85	255
9	6	3	mock	7370M_4v2.tif:0516-0800:Green	1381.57	157.374	0	0	367.658	237.221	217423					1.675					14								4122887					85	255
10	6	3	mock	7370M_5v2.tif:0530-0800:Green	1567.51	150.957	0	0	372.225	246.677	236627					2.353					21								4377599					85	255

## Sheet: FITC DEX all
Liver
infx	day	benid		Label	Area	Mean	BX	BY	Width	Height	Angle	IntDen	%Area	RawIntDen	MinThr	MaxThr	Length	intden*%area	replicate mean %area	mean	sem			gropu rank	median
mock	3	0	3	7391	598.797	150.745	0	0	446.507	279.067	0	90265.4	0.481	1669044	0	0	0	434.177	0.481	0.806	0.325			1	2	1	3	1	1
		0	4	7392	1435.99	151.239	0	0	450.684	281.678	0	217177	1.131	3941595	0	0	0	2456.28	1.131					3
		3	7	7393	6494.01	147.535	0	0	457.138	285.711	0	958091	4.972	16901112	120	255	0	47636.3	4.972	3.104	1.868	0.34927		9	7	5	9	2	2
		3	8	7394	1539.99	149.704	0	0	446.507	279.067	0	230543	1.236	4262833	120	255	0	2849.51	1.236					5
		10	9	7396	1325.73	151.032	0	0	442.396	276.498	0	200228	1.084	3771408	120	255	0	2170.47	1.084	1.1215	0.0375	0.43661		2	3	2	4	1	1	0.552786
		10	10	7397	1456.99	147.002	0	0	448.579	280.362	0	214180	1.159	3923769	120	255	0	2482.34	1.159					4
	6	0	1	7351	1012.53	146.765	0	0	457.143	285.714	0	148604	0.775	2621376	0	0	0	1151.68	0.775	0.882	0.107			1	2	1	3	1	1
		0	2	7352	1231.8	147.207	0	0	446.492	279.058	0	181330	0.989	3353078	0	0	0	1793.35	0.989					3
		3	5	7367	2216.44	150.708	0	0	450.699	281.687	0	334036	1.746	6062091	120	255	216	5832.27	1.746	1.39	0.356			7	5.5	4	7	1.5	1.5
		3	6	7370	1289.02	148.623	0	0	446.512	279.07	0	191578	1.034	3542270	120	255	0	1980.91	1.034					4
Rp	3	0	13	7306	9134.89	145.062	0	0	450.699	281.687	0	1.32512e+06	7.195	24048356	120	255	0	95342.7	7.195	8.34475	1.14975		0.02421	10	11	10	12	1	1	0.0238129
		0	14	7312.1	9024.69	147.155	0	0	450.699	281.687	0	1.32803e+06	7.109	24101025	120	255	0	94409.4	9.4945					12
		0	24	7312.2	14666	158.004	0	0	444.44	277.775	0	2.31729e+06	11.88	43247058	120	255	0	275294
		3	16	7316.1	6728.68	146.99	0	0	444.44	277.775	0	989048	5.45	18458402	120	255	0	53903.1	4.8975	4.9105	0.013	0.0480978	0.435541	7	7.5	7	8	0.5	0.5	0.0443388
		3	17	7316.3	5729.02	146.466	0	0	459.325	287.078	0	839105	4.345	14661521	120	255	0	36459.1
		3	20	7315.1	5627.61	141.255	0	0	444.44	277.775	0	794931	4.558	14835640	120	255	0	36233	4.9235					8
		3	21	7315.2	6590.83	142.449	0	0	446.507	279.067	0	938860	5.289	17359890	120	255	0	49656.3
		10	22	7332.1	6249.72	142.716	0	0	452.81	283.006	0	891933	4.877	16036233	120	255	0	43499.5	4.877	7.1715	2.2945	0.692417	0.118779	6	8.5	6	11	2.5	2.5	0.451179
	3	10	23	7334.1	12130.7	148.602	0	0	452.81	283.006	0	1.80265e+06	9.466	32410215	120	255	0	170639	9.466					11
	6	0	11	7304	1060.41	138.979	0	0	448.598	280.374	0	147375	0.843	2699675	120	255	0	1242.37	0.843	1.134	0.291			2	3.5	2	5	1.5	1.5
		0	12	7305	1759.65	144.93	0	0	444.44	277.775	0	255026	1.425	4759492	120	255	0	3634.11	1.425					5
		3	15	7317.2	5580.58	147.462	0	0	444.425	277.766	0	822926	4.521	15359100	120	255	0	37204.5	5.185	3.41125	1.77375	0.332744	0.915958	8	7	6	8	1	1	0.19171
		3	25	7317.4	7425.39	143.901	0	0	450.699	281.687	0	1.06852e+06	5.849	19391546	120	255	0	62497.9
		3	18	7319.1	2249.07	141.449	0	0	446.492	279.058	0	318129	1.805	5882718	120	255	0	5742.23	1.6375					6
	6	3	19	7319.3	1884.25	144.976	0	0	452.825	283.016	0	273170	1.47	4911054	120	255	0	4015.6
																				LIVER	BRAIN	LUNG	LIVER	BRAIN						LUNG
infx	day	benid		Label	Area	Mean	BX	BY	Width	Height	Angle	IntDen	%Area	RawIntDen	MinThr	MaxThr	Length	intden*%area	replicate mean %area	mean	mean	mean	sem	sem						sem
mock	3	0	3	7391	598.797	150.745	0	0	446.507	279.067	0	90265.4	0.481	1669044	0	0	0	434.177	0.481	0.806	1.2163	6.196	0.325	0.0071						0.6814
		3	7	7393	6494.01	147.535	0	0	457.138	285.711	0	958091	4.972	16901112	120	255	0	47636.3	4.972	1.236	0.7461	1.9537	1.868	0.0271						0.8743
		10	9	7396	1325.73	151.032	0	0	442.396	276.498	0	200228	1.084	3771408	120	255	0	2170.47	1.084	1.1215	1.606	3.7132	0.0375	0.4134						2.1414
	6	0	1	7351	1012.53	146.765	0	0	457.143	285.714	0	148604	0.775	2621376	0	0	0	1151.68	0.775	0.882	2.4845	4.8625	0.107	0.3499						1.2205
		3	5	7367	2216.44	150.708	0	0	450.699	281.687	0	334036	1.746	6062091	120	255	216	5832.27	1.746	1.39	1.3935	4.1808	0.356	0.3873						2.9322
Rp	3	0	13	7306	9134.89	145.062	0	0	450.699	281.687	0	1.32512e+06	7.195	24048356	120	255	0	95342.7	7.195	8.34475	4.6536	4.4945	1.14975	1.4732						1.2077
		3	16	7316.1	6728.68	146.99	0	0	444.44	277.775	0	989048	5.45	18458402	120	255	0	53903.1	4.8975	4.9105	4.2792	2.1778	0.013	1.4132						0.4172
		10	22	7332.1	6249.72	142.716	0	0	452.81	283.006	0	891933	4.877	16036233	120	255	0	43499.5	4.877	7.1715	4.3675	8.328	2.2945	0.4437						0.0516
	6	0	11	7304	1060.41	138.979	0	0	448.598	280.374	0	147375	0.843	2699675	120	255	0	1242.37	0.843	1.134	4.8307	5.8702	0.291	0.0413						0.821
		3	15	7317.2	5580.58	147.462	0	0	444.425	277.766	0	822926	4.521	15359100	120	255	0	37204.5	5.185	3.41125	7.2225	17.401	1.77375	1.4249						7.1444
infx	day	benid	LIVER	BRAIN	LUNG
mock	3	0	0.806	1.2163	6.196
		3	1.236	0.7461	1.9537
		10	1.1215	1.606	3.7132
	6	0	0.882	2.4845	4.8625
		3	1.39	1.3935	4.1808
Rp	3	0	8.34475	4.6536	4.4945
		3	4.9105	4.2792	2.1778
		10	7.1715	4.3675	8.328
	6	0	1.134	4.8307	5.8702
		3	3.41125	7.2225	17.401
infx	day	benid
mock	3	0	1
		0	7
		3	16
		3	9
		10	6
		10	8
	6	0	2
		0	4
		3	12
		3	5
Rp	3	0	18
		0	20
		3	14
		3	15
		10	13
		10	19
	6	0	3
		0	10
		3	17
		3	11
infx	day	benid	liver			brain			lung
mock	3	0	2	1	1	4.5	0.5	0.5	8.5	1.5	1.5
		3	7	2	2	1.5	0.5	0.5	3	2	2
		10	3	1	1	4.5	1.5	1.5	5.5	3.5	3.5
	6	0	2	1	1	3.5	0.5	0.5	3	1	1
		3	5.5	1.5	1.5	1.5	0.5	0.5	3.5	2.5	2.5
R. parkeri	3	0	11	1	1	10	2	2	7	1	1
		3	7.5	0.5	0.5	9	2	2	3.5	0.5	0.5
		10	8.5	2.5	2.5	9.5	0.5	0.5	11.5	0.5	0.5
	6	0	3.5	1.5	1.5	5.5	0.5	0.5	4	1	1
		3	7	1	1	7.5	0.5	0.5	7.5	0.5	0.5
