# Supplementary material for: Benidipine impairs innate immunity converting sublethal to lethal infections in a murine model of spotted fever rickettsiosis
Source: PLoS Negl Trop Dis. 2024 Feb 26;18(2):e0011993. doi: 10.1371/journal.pntd.0011993 (PMC10919851; doi:10.1371/journal.pntd.0011993)
Supplement: S1 Raw Data — Fig 1. Relevant raw data and statistical calculations for data in Fig 1. Fig 1A, contains files relevant to the calculation of survival; Fig 1B contains raw data and statistical calculations relevant to change in body weight over time; Fig 1C contains files relevant to raw data of spleen weights and statistical calculations. Fig 2GHI. The excel file within provides raw data regarding the ranking of histopathology injury in lung, brain and liver, and the associated statistical evaluations. Fig 4. Relevant raw data from ImageJ analysis of dextran extravasation in liver, lung and brain, including statistical analyses. Fig 5. Raw data used to calculate semiquantitative estimates of specific pathologic features in the spleens of animals, weighted by spleen weight, including H&E histology, and immunohistochemistry analysis of immune cells and their microanatomical distributions. Fig 6. Relevant raw data from ImageJ analysis of ICAM1 immunohistochemical staining in liver, including statistical analyses. Fig 7. Fig 7ABC contains files with raw data of quantitative PCR in brain, lung, spleen, and statistical analyses from those data; Fig 7D contains files with raw data of qPCR in liver and statistical analysis from those data; Fig 7E contains file with raw qPCR data in blood and associated statistical analyses from those data. Fig 10. Relevant raw data from Bioplex cytokine and chemokine analyses of plasma. These data include those that were used for statistical calculations. Fig 11. This contains a file including raw data from the NKT activation experiments in the manuscript’s figure 11. Included also are the statistical evaluations. (ZIP) [file pntd.0011993.s011.zip › S2_Fig6/S2_Fig6_240202 ICAM all Results.xlsx]

## Sheet: ICAM all Results
infx	benid		day		Label	Area	Mean	BX	BY	Width	Height	IntDen	%Area	%Area rank	RawIntDen	IntDens*% area	MinThr	MaxThr	mean	sem	ttest	ttest
mock	0		3	15	7391	31785.2	9.752	0	0	487.037	394.444	309982	16.545	8	1446251	51286.5	0	30	51263.7	22.8332
mock				16	7392	34561.1	8.017	0	0	480.36	389.037	277067	18.494	11	1328870	51240.8	0	30
mock	3			17	7393	22825.9	13.707	0	0	482.569	390.826	312877	12.103	1	1486918	37867.5	0	30	45280.8	7413.27		0.217035
mock				18	7394	29850.3	11.257	0	0	484.793	392.627	336016	15.682	5	1582267	52694.1	0	30
mock	10			19	7396	28984.5	10.492	0	0	503.344	407.651	304116	14.126	3	1328441	42959.5	0	30	44353	1393.57		0.272455
mock				20	7397	30666.6	9.09	0	0	480.36	389.037	278773	16.41	6	1337050	45746.6	0	30
mock	0		6	11	7351	26785	11.445	0	0	500.952	405.714	306566	13.179	2	1351957	40402.4	0	30	45134.3	4731.96
mock				12	7352	29629.7	11.544	0	0	500.947	405.71	342042	14.579	4	1508439	49866.3	0	30
mock	3			13	7367	34428.3	7.9	0	0	487.032	394.44	272000	17.922	9	1269070	48747.8	0	30	55167.9	6420.1		0.078954
mock				14	7370	35892.5	10.398	0	0	518.22	419.699	373193	16.503	7	1537928	61588	0	30
Rp	0		3	3	7306	64011.4	9.41	0	0	498.578	403.791	602363	31.796	15	2681782	191527	0	30	161811	29716	0.0268226
Rp				4	7312	54787.8	9.478	0	0	515.686	417.647	519284	25.438	13	2161051	132095	0	30
Rp	3			5	7315	66690.8	8.237	0	0	496.226	401.887	549343	33.441	17	2468965	183706	0	30	135612	48093.5	0.032687	0.765671
Rp				6	7316	34224.5	14.092	0	0	482.564	390.822	482276	18.147	10	2292016	87518.6	0	30
Rp	10			9	7332	70563.1	10.167	0	0	523.377	423.875	717418	31.807	16	2898513	228189	0	30	227723	465.721	0.0178557	0.295015
Rp				10	7334	73952.2	8.365	0	0	498.556	403.773	618607	36.737	19	2754349	227258	0	30
Rp	0		6	1	7304	69566.4	8.635	0	0	484.787	392.623	600698	36.549	18	2828687	219549	0	30	177544	42005.1	0.00447154		0.781782
Rp				2	7305	45272.3	13.57	0	0	503.349	407.656	614327	22.063	12	2683442	135539	0	30
Rp	3			7	7317	80785.7	8.116	0	0	503.344	407.651	655692	39.371	20	2864195	258153	0	30	241382	16771	0.0316255	0.599471	0.526984
Rp				8	7319	59686.5	12.573	0	0	496.221	401.882	750453	29.93	14	3372910	224611	0	30
infx	day	benid		Label	Area	Mean	BX	BY	Width	Height	IntDen	%Area	%Area rank	RawIntDen	IntDens*% area	MinThr	MaxThr
mock-infected	3	0	15	7391	31785.2	9.752	0	0	487.037	394.444	309982	16.545	8	1446251	51286.5	0	30	51263.7	22.8332
mock		3	17	7393	22825.9	13.707	0	0	482.569	390.826	312877	12.103	1	1486918	37867.5	0	30	45280.8	7413.27
mock		10	19	7396	28984.5	10.492	0	0	503.344	407.651	304116	14.126	3	1328441	42959.5	0	30	44353	1393.57
mock	6	0	11	7351	26785	11.445	0	0	500.952	405.714	306566	13.179	2	1351957	40402.4	0	30	45134.3	4731.96
mock		3	13	7367	34428.3	7.9	0	0	487.032	394.44	272000	17.922	9	1269070	48747.8	0	30	55167.9	6420.1
R. parkeri	3	0	3	7306	64011.4	9.41	0	0	498.578	403.791	602363	31.796	15	2681782	191527	0	30	161811	29716
Rp		3	5	7315	66690.8	8.237	0	0	496.226	401.887	549343	33.441	17	2468965	183706	0	30	135612	48093.5
Rp		10	9	7332	70563.1	10.167	0	0	523.377	423.875	717418	31.807	16	2898513	228189	0	30	227723	465.721
Rp	6	0	1	7304	69566.4	8.635	0	0	484.787	392.623	600698	36.549	18	2828687	219549	0	30	177544	42005.1
Rp		3	7	7317	80785.7	8.116	0	0	503.344	407.651	655692	39.371	20	2864195	258153	0	30	241382	16771
