# Supplementary material for: Benidipine impairs innate immunity converting sublethal to lethal infections in a murine model of spotted fever rickettsiosis
Source: PLoS Negl Trop Dis. 2024 Feb 26;18(2):e0011993. doi: 10.1371/journal.pntd.0011993 (PMC10919851; doi:10.1371/journal.pntd.0011993)
Supplement: S1 Raw Data — Fig 1. Relevant raw data and statistical calculations for data in Fig 1. Fig 1A, contains files relevant to the calculation of survival; Fig 1B contains raw data and statistical calculations relevant to change in body weight over time; Fig 1C contains files relevant to raw data of spleen weights and statistical calculations. Fig 2GHI. The excel file within provides raw data regarding the ranking of histopathology injury in lung, brain and liver, and the associated statistical evaluations. Fig 4. Relevant raw data from ImageJ analysis of dextran extravasation in liver, lung and brain, including statistical analyses. Fig 5. Raw data used to calculate semiquantitative estimates of specific pathologic features in the spleens of animals, weighted by spleen weight, including H&E histology, and immunohistochemistry analysis of immune cells and their microanatomical distributions. Fig 6. Relevant raw data from ImageJ analysis of ICAM1 immunohistochemical staining in liver, including statistical analyses. Fig 7. Fig 7ABC contains files with raw data of quantitative PCR in brain, lung, spleen, and statistical analyses from those data; Fig 7D contains files with raw data of qPCR in liver and statistical analysis from those data; Fig 7E contains file with raw qPCR data in blood and associated statistical analyses from those data. Fig 10. Relevant raw data from Bioplex cytokine and chemokine analyses of plasma. These data include those that were used for statistical calculations. Fig 11. This contains a file including raw data from the NKT activation experiments in the manuscript’s figure 11. Included also are the statistical evaluations. (ZIP) [file pntd.0011993.s011.zip › S2_Fig7/S2_Fig7ABC/S2_Fig7_Kruskal-Wallis_test_of_Brain_Stat_qPCR.csv]

Number of families	1
Number of comparisons per family	3
Alpha	0.05
Dunn's multiple comparisons test	Mean rank diff.	Significant?	Summary	Adjusted P Value
D3	vehicle only	RP vs. D3	3mg/kg/d	RP	-2.833	No	ns	0.9079	A-B
D3	vehicle only	RP vs. D3	10mg/kg/d	RP	-8.417	Yes	*	0.0185	A-C
D3	3mg/kg/d	RP vs. D3	10mg/kg/d	RP	-5.583	No	ns	0.2077	B-C
Test details	Mean rank 1	Mean rank 2	Mean rank diff.	n1	n2	Z
D3	vehicle only	RP vs. D3	3mg/kg/d	RP	5.333	8.167	-2.833	6	6	1.031
D3	vehicle only	RP vs. D3	10mg/kg/d	RP	5.333	13.75	-8.417	6	4	2.739
D3	3mg/kg/d	RP vs. D3	10mg/kg/d	RP	8.167	13.75	-5.583	6	4	1.817
