# Supplementary material for: Benidipine impairs innate immunity converting sublethal to lethal infections in a murine model of spotted fever rickettsiosis
Source: PLoS Negl Trop Dis. 2024 Feb 26;18(2):e0011993. doi: 10.1371/journal.pntd.0011993 (PMC10919851; doi:10.1371/journal.pntd.0011993)
Supplement: S1 Raw Data — Fig 1. Relevant raw data and statistical calculations for data in Fig 1. Fig 1A, contains files relevant to the calculation of survival; Fig 1B contains raw data and statistical calculations relevant to change in body weight over time; Fig 1C contains files relevant to raw data of spleen weights and statistical calculations. Fig 2GHI. The excel file within provides raw data regarding the ranking of histopathology injury in lung, brain and liver, and the associated statistical evaluations. Fig 4. Relevant raw data from ImageJ analysis of dextran extravasation in liver, lung and brain, including statistical analyses. Fig 5. Raw data used to calculate semiquantitative estimates of specific pathologic features in the spleens of animals, weighted by spleen weight, including H&E histology, and immunohistochemistry analysis of immune cells and their microanatomical distributions. Fig 6. Relevant raw data from ImageJ analysis of ICAM1 immunohistochemical staining in liver, including statistical analyses. Fig 7. Fig 7ABC contains files with raw data of quantitative PCR in brain, lung, spleen, and statistical analyses from those data; Fig 7D contains files with raw data of qPCR in liver and statistical analysis from those data; Fig 7E contains file with raw qPCR data in blood and associated statistical analyses from those data. Fig 10. Relevant raw data from Bioplex cytokine and chemokine analyses of plasma. These data include those that were used for statistical calculations. Fig 11. This contains a file including raw data from the NKT activation experiments in the manuscript’s figure 11. Included also are the statistical evaluations. (ZIP) [file pntd.0011993.s011.zip › S2_Fig7/S2_Fig7ABC/S2_Fig7_qPCR_C3H_Rp_ben_Lung&Brain.xlsx]

## Sheet: 0
	Well	Fluor	Target	Content	Sample	Biological Set Name	Cq	Cq Mean	Cq Std. Dev	Starting Quantity (SQ)	Log Starting Quantity	SQ Mean	SQ Std. Dev	Set Point	Well Note
	N01	FAM		Neg Ctrl-001				0	0			0	0	60
	N02	FAM		Neg Ctrl-001			36.7913	36.7913	0	0.366124	-0.436371	0.366124	0	60
	N01	Texas Red		Neg Ctrl-001			23.9604	24.1197	0.225279	1810.66	3.25784	1611.01	282.345	60
	N02	Texas Red		Neg Ctrl-001			24.279	24.1197	0.225279	1411.36	3.14964	1611.01	282.345	60
	L01	FAM		NTC-001				0	0			0	0	60
	L02	FAM		NTC-001				0	0			0	0	60
	L01	Texas Red		NTC-001			29.0113	32.141	4.42606					60
	L02	Texas Red		NTC-001			35.2707	32.141	4.42606					60
	M01	FAM		NTC-002				0	0			0	0	60
	M02	FAM		NTC-002				0	0			0	0	60
	M01	Texas Red		NTC-002				0	0			0	0	60
	M02	Texas Red		NTC-002				0	0			0	0	60
	P01	FAM		Pos Ctrl-001			20.4553	20.6151	0.225977	354961	5.55018	313011	59326.5	60
	P02	FAM		Pos Ctrl-001			20.7749	20.6151	0.225977	271061	5.43307	313011	59326.5	60
	P01	Texas Red		Pos Ctrl-001			24.6089	25.2715	0.937173	1090.48	3.03762	738.648	497.564	60
	P02	Texas Red		Pos Ctrl-001			25.9342	25.2715	0.937173	386.817	2.58751	738.648	497.564	60
	A01	FAM		Std-001			11.9604	11.8716	0.125513	1000000000	9	1000000000	0	60
	A02	FAM		Std-001			11.7829	11.8716	0.125513	1000000000	9	1000000000	0	60
	A01	Texas Red		Std-001			6.98923	6.86781	0.171702	1000000000	9	1000000000	0	60
	A02	Texas Red		Std-001			6.7464	6.86781	0.171702	1000000000	9	1000000000	0	60
	B01	FAM		Std-002			14.1633	14.5655	0.568701	100000000	8	100000000	0	60
	B02	FAM		Std-002			14.9676	14.5655	0.568701	100000000	8	100000000	0	60
	B01	Texas Red		Std-002			10.6472	10.8292	0.25744	100000000	8	100000000	0	60
	B02	Texas Red		Std-002			11.0113	10.8292	0.25744	100000000	8	100000000	0	60
	C01	FAM		Std-003			17.2813	17.0485	0.329204	10000000	7	10000000	0	60
	C02	FAM		Std-003			16.8158	17.0485	0.329204	10000000	7	10000000	0	60
	C01	Texas Red		Std-003			13.9155	13.7451	0.240921	10000000	7	10000000	0	60
	C02	Texas Red		Std-003			13.5748	13.7451	0.240921	10000000	7	10000000	0	60
	D01	FAM		Std-004			17.9102	17.8596	0.0715019	1000000	6	1000000	0	60
	D02	FAM		Std-004			17.8091	17.8596	0.0715019	1000000	6	1000000	0	60
	D01	Texas Red		Std-004			15.1216	15.1114	0.01443	1000000	6	1000000	0	60
	D02	Texas Red		Std-004			15.1012	15.1114	0.01443	1000000	6	1000000	0	60
	E01	FAM		Std-005			20.7436	20.8579	0.161578	100000	5	100000	0	60
	E02	FAM		Std-005			20.9721	20.8579	0.161578	100000	5	100000	0	60
	E01	Texas Red		Std-005			18.1641	18.2403	0.107705	100000	5	100000	0	60
	E02	Texas Red		Std-005			18.3164	18.2403	0.107705	100000	5	100000	0	60
	F01	FAM		Std-006			23.6026	23.7644	0.228839	10000	4	10000	0	60
	F02	FAM		Std-006			23.9262	23.7644	0.228839	10000	4	10000	0	60
	F01	Texas Red		Std-006			20.9786	21.0601	0.115341	10000	4	10000	0	60
	F02	Texas Red		Std-006			21.1417	21.0601	0.115341	10000	4	10000	0	60
	G01	FAM		Std-007			27.1919	27.1707	0.0300355	1000	3	1000	0	60
	G02	FAM		Std-007			27.1494	27.1707	0.0300355	1000	3	1000	0	60
	G01	Texas Red		Std-007			24.5358	24.542	0.00884501	1000	3	1000	0	60
	G02	Texas Red		Std-007			24.5483	24.542	0.00884501	1000	3	1000	0	60
	H01	FAM		Std-008			30.3055	30.2997	0.00813895	100	2	100	0	60
	H02	FAM		Std-008			30.294	30.2997	0.00813895	100	2	100	0	60
	H01	Texas Red		Std-008			27.688	27.7729	0.120119	100	2	100	0	60
	H02	Texas Red		Std-008			27.8578	27.7729	0.120119	100	2	100	0	60
	I01	FAM		Std-009			32.9658	32.9954	0.0417699	10	1	10	0	60
	I02	FAM		Std-009			33.0249	32.9954	0.0417699	10	1	10	0	60
	I01	Texas Red		Std-009			30.6947	30.7631	0.0966751	10	1	10	0	60
	I02	Texas Red		Std-009			30.8315	30.7631	0.0966751	10	1	10	0	60
	J01	FAM		Std-010			37.1321	36.7766	0.502761	1	0	1	0	60
	J02	FAM		Std-010			36.4211	36.7766	0.502761	1	0	1	0	60
	J01	Texas Red		Std-010			34.6398	34.6398	0	1	0	1	0	60
	J02	Texas Red		Std-010				0	0	1	0	0	0	60
	A04	FAM		Unkn-001	7351	Lung		0	0			0	0	60
	A05	FAM		Unkn-001	7351	Lung		0	0			0	0	60
	A04	Texas Red		Unkn-001	7351	Lung	15.0703	15.0017	0.0971376	1.89248e+06	6.27703	1.99979e+06	151760	60
	A05	Texas Red		Unkn-001	7351	Lung	14.933	15.0017	0.0971376	2.1071e+06	6.32369	1.99979e+06	151760	60
	A06	FAM		Unkn-002		Lung		0	0			0	0	60
	A07	FAM		Unkn-002		Lung		0	0			0	0	60
	A06	Texas Red		Unkn-002		Lung	15.3815	15.4015	0.028352	1.48375e+06	6.17136	1.46085e+06	32385.7	60
	A07	Texas Red		Unkn-002		Lung	15.4216	15.4015	0.028352	1.43795e+06	6.15774	1.46085e+06	32385.7	60
	B04	FAM		Unkn-003	7352	Lung		0	0			0	0	60
	B05	FAM		Unkn-003	7352	Lung		0	0			0	0	60
	B04	Texas Red		Unkn-003	7352	Lung	14.5935	14.5065	0.123093	2.74764e+06	6.43896	2.94798e+06	283327	60
	B05	Texas Red		Unkn-003	7352	Lung	14.4195	14.5065	0.123093	3.14832e+06	6.49808	2.94798e+06	283327	60
	B06	FAM		Unkn-004		Lung		0	0			0	0	60
	B07	FAM		Unkn-004		Lung		0	0			0	0	60
	B06	Texas Red		Unkn-004		Lung	14.9932	14.9789	0.0202334	2.01009e+06	6.30321	2.03283e+06	32162.7	60
	B07	Texas Red		Unkn-004		Lung	14.9646	14.9789	0.0202334	2.05557e+06	6.31293	2.03283e+06	32162.7	60
	C04	FAM		Unkn-005	7353	Lung		0	0			0	0	60
	C05	FAM		Unkn-005	7353	Lung		0	0			0	0	60
	C04	Texas Red		Unkn-005	7353	Lung	15.3155	14.7881	0.745839	1.56229e+06	6.19376	2.56332e+06	1.41566e+06	60
	C05	Texas Red		Unkn-005	7353	Lung	14.2608	14.7881	0.745839	3.56434e+06	6.55198	2.56332e+06	1.41566e+06	60
	C06	FAM		Unkn-006		Lung		0	0			0	0	60
	C07	FAM		Unkn-006		Lung		0	0			0	0	60
	C06	Texas Red		Unkn-006		Lung	14.2777	14.2441	0.0474492	3.5175e+06	6.54623	3.61226e+06	134001	60
	C07	Texas Red		Unkn-006		Lung	14.2106	14.2441	0.0474492	3.70701e+06	6.56902	3.61226e+06	134001	60
	D04	FAM		Unkn-007	7354	Lung		0	0			0	0	60
	D05	FAM		Unkn-007	7354	Lung		0	0			0	0	60
	D04	Texas Red		Unkn-007	7354	Lung	15.3021	15.1984	0.146622	1.57884e+06	6.19834	1.71781e+06	196529	60
	D05	Texas Red		Unkn-007	7354	Lung	15.0947	15.1984	0.146622	1.85678e+06	6.26876	1.71781e+06	196529	60
	D06	FAM		Unkn-008		Lung		0	0			0	0	60
	D07	FAM		Unkn-008		Lung		0	0			0	0	60
	D06	Texas Red		Unkn-008		Lung	14.9967	15.1367	0.198019	2.00464e+06	6.30204	1.80752e+06	278779	60
	D07	Texas Red		Unkn-008		Lung	15.2768	15.1367	0.198019	1.61039e+06	6.20693	1.80752e+06	278779	60
	E04	FAM		Unkn-009	7356	Lung		0	0			0	0	60
	E05	FAM		Unkn-009	7356	Lung		0	0			0	0	60
	E04	Texas Red		Unkn-009	7356	Lung	15.4294	15.3372	0.130391	1.42916e+06	6.15508	1.54e+06	156754	60
	E05	Texas Red		Unkn-009	7356	Lung	15.245	15.3372	0.130391	1.65084e+06	6.21771	1.54e+06	156754	60
	E06	FAM		Unkn-010		Lung		0	0			0	0	60
	E07	FAM		Unkn-010		Lung		0	0			0	0	60
	E06	Texas Red		Unkn-010		Lung	14.8812	14.6781	0.287173	2.19421e+06	6.34128	2.60431e+06	579975	60
	E07	Texas Red		Unkn-010		Lung	14.475	14.6781	0.287173	3.01441e+06	6.4792	2.60431e+06	579975	60
	F04	FAM		Unkn-011	7357	Lung		0	0			0	0	60
	F05	FAM		Unkn-011	7357	Lung		0	0			0	0	60
	F04	Texas Red		Unkn-011	7357	Lung	16.0006	15.9269	0.104279	914319	5.9611	970200	79027.4	60
	F05	Texas Red		Unkn-011	7357	Lung	15.8531	15.9269	0.104279	1.02608e+06	6.01118	970200	79027.4	60
	F06	FAM		Unkn-012		Lung		0	0			0	0	60
	F07	FAM		Unkn-012		Lung		0	0			0	0	60
	F06	Texas Red		Unkn-012		Lung	14.4592	14.3667	0.130679	3.05212e+06	6.4846	3.28939e+06	335559	60
	F07	Texas Red		Unkn-012		Lung	14.2743	14.3667	0.130679	3.52667e+06	6.54736	3.28939e+06	335559	60
	G04	FAM		Unkn-013	7358	Lung		0	0			0	0	60
	G05	FAM		Unkn-013	7358	Lung		0	0			0	0	60
	G04	Texas Red		Unkn-013	7358	Lung	14.7119	14.9918	0.395769	2.50469e+06	6.39875	2.06078e+06	627795	60
	G05	Texas Red		Unkn-013	7358	Lung	15.2716	14.9918	0.395769	1.61686e+06	6.20867	2.06078e+06	627795	60
	G06	FAM		Unkn-014		Lung		0	0			0	0	60
	G07	FAM		Unkn-014		Lung		0	0			0	0	60
	G06	Texas Red		Unkn-014		Lung	14.185	13.9722	0.300948	3.78178e+06	6.5777	4.52849e+06	1.056e+06	60
	G07	Texas Red		Unkn-014		Lung	13.7594	13.9722	0.300948	5.27519e+06	6.72224	4.52849e+06	1.056e+06	60
	H04	FAM		Unkn-015	7359	Lung		0	0			0	0	60
	H05	FAM		Unkn-015	7359	Lung		0	0			0	0	60
	H04	Texas Red		Unkn-015	7359	Lung	15.1836	15.2601	0.108153	1.73207e+06	6.23857	1.63444e+06	138068	60
	H05	Texas Red		Unkn-015	7359	Lung	15.3366	15.2601	0.108153	1.53681e+06	6.18662	1.63444e+06	138068	60
	H06	FAM		Unkn-016		Lung		0	0			0	0	60
	H07	FAM		Unkn-016		Lung		0	0			0	0	60
	H06	Texas Red		Unkn-016		Lung	15.2813	15.1455	0.192095	1.60469e+06	6.20539	1.79459e+06	268569	60
	H07	Texas Red		Unkn-016		Lung	15.0096	15.1455	0.192095	1.9845e+06	6.29765	1.79459e+06	268569	60
	I04	FAM		Unkn-017	7360	Lung		0	0			0	0	60
	I05	FAM		Unkn-017	7360	Lung		0	0			0	0	60
	I04	Texas Red		Unkn-017	7360	Lung	16.3456	16.2126	0.188221	698107	5.84392	778879	114229	60
	I05	Texas Red		Unkn-017	7360	Lung	16.0795	16.2126	0.188221	859651	5.93432	778879	114229	60
	I06	FAM		Unkn-018		Lung		0	0			0	0	60
	I07	FAM		Unkn-018		Lung		0	0			0	0	60
	I06	Texas Red		Unkn-018		Lung	15.2624	15.2359	0.0374016	1.62861e+06	6.21182	1.66299e+06	48631.8	60
	I07	Texas Red		Unkn-018		Lung	15.2095	15.2359	0.0374016	1.69738e+06	6.22978	1.66299e+06	48631.8	60
	J04	FAM		Unkn-019		Lung		0	0			0	0	60
	J05	FAM		Unkn-019		Lung		0	0			0	0	60
	J04	Texas Red		Unkn-019		Lung	14.5341	14.4748	0.0839014	2.87842e+06	6.45915	3.01835e+06	197892	60
	J05	Texas Red		Unkn-019		Lung	14.4154	14.4748	0.0839014	3.15828e+06	6.49945	3.01835e+06	197892	60
	J06	FAM		Unkn-020		Lung		0	0			0	0	60
	J07	FAM		Unkn-020		Lung		0	0			0	0	60
	J06	Texas Red		Unkn-020		Lung	15.4999	15.4756	0.0344119	1.35252e+06	6.13114	1.37875e+06	37097.4	60
	J07	Texas Red		Unkn-020		Lung	15.4512	15.4756	0.0344119	1.40498e+06	6.14767	1.37875e+06	37097.4	60
	K04	FAM		Unkn-021		Lung		0	0			0	0	60
	K05	FAM		Unkn-021		Lung		0	0			0	0	60
	K04	Texas Red		Unkn-021		Lung	14.8826	14.9247	0.0595746	2.19174e+06	6.34079	2.12187e+06	98815.3	60
	K05	Texas Red		Unkn-021		Lung	14.9669	14.9247	0.0595746	2.052e+06	6.31218	2.12187e+06	98815.3	60
	K06	FAM		Unkn-022		Lung		0	0			0	0	60
	K07	FAM		Unkn-022		Lung		0	0			0	0	60
	K06	Texas Red		Unkn-022		Lung	15.4549	15.2433	0.299133	1.40102e+06	6.14644	1.67568e+06	388438	60
	K07	Texas Red		Unkn-022		Lung	15.0318	15.2433	0.299133	1.95035e+06	6.29011	1.67568e+06	388438	60
	L04	FAM		Unkn-023		Lung		0	0			0	0	60
	L05	FAM		Unkn-023		Lung		0	0			0	0	60
	L04	Texas Red		Unkn-023		Lung	15.1245	15.2421	0.166333	1.81397e+06	6.25863	1.66158e+06	215516	60
	L05	Texas Red		Unkn-023		Lung	15.3598	15.2421	0.166333	1.50919e+06	6.17874	1.66158e+06	215516	60
	L06	FAM		Unkn-024		Lung		0	0			0	0	60
	L07	FAM		Unkn-024		Lung		0	0			0	0	60
	L06	Texas Red		Unkn-024		Lung	15.1634	15.121	0.0599584	1.7596e+06	6.24541	1.81991e+06	85298.8	60
	L07	Texas Red		Unkn-024		Lung	15.0787	15.121	0.0599584	1.88023e+06	6.27421	1.81991e+06	85298.8	60
	M04	FAM		Unkn-025		Lung		0	0			0	0	60
	M05	FAM		Unkn-025		Lung		0	0			0	0	60
	M04	Texas Red		Unkn-025		Lung	14.6401	14.6706	0.0431401	2.64951e+06	6.42317	2.58779e+06	87282.9	60
	M05	Texas Red		Unkn-025		Lung	14.7011	14.6706	0.0431401	2.52607e+06	6.40245	2.58779e+06	87282.9	60
	M06	FAM		Unkn-026		Lung		0	0			0	0	60
	M07	FAM		Unkn-026		Lung		0	0			0	0	60
	M06	Texas Red		Unkn-026		Lung	15.0416	14.9281	0.160553	1.93547e+06	6.28679	2.12349e+06	265908	60
	M07	Texas Red		Unkn-026		Lung	14.8146	14.9281	0.160553	2.31152e+06	6.3639	2.12349e+06	265908	60
	N04	FAM		Unkn-027		Lung		0	0			0	0	60
	N05	FAM		Unkn-027		Lung		0	0			0	0	60
	N04	Texas Red		Unkn-027		Lung	14.032	14.1256	0.132361	4.26245e+06	6.62966	3.97225e+06	410416	60
	N05	Texas Red		Unkn-027		Lung	14.2192	14.1256	0.132361	3.68204e+06	6.56609	3.97225e+06	410416	60
	N06	FAM		Unkn-028		Lung		0	0			0	0	60
	N07	FAM		Unkn-028		Lung		0	0			0	0	60
	N06	Texas Red		Unkn-028		Lung	14.7389	14.6674	0.101037	2.4525e+06	6.38961	2.59747e+06	205012	60
	N07	Texas Red		Unkn-028		Lung	14.596	14.6674	0.101037	2.74243e+06	6.43814	2.59747e+06	205012	60
	O04	FAM		Unkn-029		Lung		0	0			0	0	60
	O05	FAM		Unkn-029		Lung		0	0			0	0	60
	O04	Texas Red		Unkn-029		Lung	14.9542	14.9109	0.0611584	2.07247e+06	6.31649	2.14498e+06	102545	60
	O05	Texas Red		Unkn-029		Lung	14.8677	14.9109	0.0611584	2.21749e+06	6.34586	2.14498e+06	102545	60
	P04	FAM		Unkn-030		Lung		0	0			0	0	60
	P05	FAM		Unkn-030		Lung		0	0			0	0	60
	P04	Texas Red		Unkn-030		Lung	15.143	15.2637	0.17072	1.78795e+06	6.25235	1.63414e+06	217514	60
	P05	Texas Red		Unkn-030		Lung	15.3844	15.2637	0.17072	1.48033e+06	6.17036	1.63414e+06	217514	60
	A08	FAM		Unkn-031		Brain		0	0			0	0	60
	A09	FAM		Unkn-031		Brain		0	0			0	0	60
	A08	Texas Red		Unkn-031		Brain	15.4034	15.3579	0.0643026	1.4586e+06	6.16393	1.51235e+06	76014.8	60
	A09	Texas Red		Unkn-031		Brain	15.3124	15.3579	0.0643026	1.5661e+06	6.19482	1.51235e+06	76014.8	60
	A10	FAM		Unkn-032		Brain		0	0			0	0	60
	A11	FAM		Unkn-032		Brain		0	0			0	0	60
	A10	Texas Red		Unkn-032		Brain	16.949	16.9749	0.0367024	435542	5.63903	426880	12250.2	60
	A11	Texas Red		Unkn-032		Brain	17.0009	16.9749	0.0367024	418217	5.6214	426880	12250.2	60
	B08	FAM		Unkn-033		Brain		0	0			0	0	60
	B09	FAM		Unkn-033		Brain		0	0			0	0	60
	B08	Texas Red		Unkn-033		Brain	25.6956	25.6079	0.124085	466.161	2.66854	500.444	48.4835	60
	B09	Texas Red		Unkn-033		Brain	25.5201	25.6079	0.124085	534.727	2.72813	500.444	48.4835	60
	B10	FAM		Unkn-034		Brain		0	0			0	0	60
	B11	FAM		Unkn-034		Brain		0	0			0	0	60
	B10	Texas Red		Unkn-034		Brain	17.3295	17.301	0.0403271	323432	5.50978	330807	10430.4	60
	B11	Texas Red		Unkn-034		Brain	17.2725	17.301	0.0403271	338183	5.52915	330807	10430.4	60
	C08	FAM		Unkn-035		Brain		0	0			0	0	60
	C09	FAM		Unkn-035		Brain		0	0			0	0	60
	C08	Texas Red		Unkn-035		Brain	16.9348	16.9317	0.00431895	440390	5.64384	441445	1490.92	60
	C09	Texas Red		Unkn-035		Brain	16.9287	16.9317	0.00431895	442499	5.64591	441445	1490.92	60
	C10	FAM		Unkn-036		Brain		0	0			0	0	60
	C11	FAM		Unkn-036		Brain		0	0			0	0	60
	C10	Texas Red		Unkn-036		Brain	16.0069	16.0459	0.0551135	909821	5.95896	882922	38040.6	60
	C11	Texas Red		Unkn-036		Brain	16.0849	16.0459	0.0551135	856024	5.93249	882922	38040.6	60
	D08	FAM		Unkn-037		Brain		0	0			0	0	60
	D09	FAM		Unkn-037		Brain		0	0			0	0	60
	D08	Texas Red		Unkn-037		Brain	16.0164	16.0243	0.0111454	903090	5.95573	897559	7822.64	60
	D09	Texas Red		Unkn-037		Brain	16.0322	16.0243	0.0111454	892028	5.95038	897559	7822.64	60
	D10	FAM		Unkn-038		Brain	39.3436	39.3436	0	0.0424926	-1.37169	0.0424926	0	60
	D11	FAM		Unkn-038		Brain		0	0			0	0	60
	D10	Texas Red		Unkn-038		Brain	17.4388	17.4326	0.00881259	296945	5.47268	298399	2056.36	60
	D11	Texas Red		Unkn-038		Brain	17.4263	17.4326	0.00881259	299853	5.47691	298399	2056.36	60
	E08	FAM		Unkn-039		Brain		0	0			0	0	60
	E09	FAM		Unkn-039		Brain		0	0			0	0	60
	E08	Texas Red		Unkn-039		Brain		0	0			0	0	60
	E09	Texas Red		Unkn-039		Brain		0	0			0	0	60
	E10	FAM		Unkn-040		Brain		0	0			0	0	60
	E11	FAM		Unkn-040		Brain		0	0			0	0	60
	E10	Texas Red		Unkn-040		Brain	16.4386	16.409	0.041771	649177	5.81236	664523	21702.5	60
	E11	Texas Red		Unkn-040		Brain	16.3795	16.409	0.041771	679869	5.83243	664523	21702.5	60
	F08	FAM		Unkn-041		Brain		0	0			0	0	60
	F09	FAM		Unkn-041		Brain		0	0			0	0	60
	F08	Texas Red		Unkn-041		Brain	16.6952	16.78	0.119937	531123	5.7252	498136	46651.5	60
	F09	Texas Red		Unkn-041		Brain	16.8649	16.78	0.119937	465148	5.66759	498136	46651.5	60
	F10	FAM		Unkn-042		Brain		0	0			0	0	60
	F11	FAM		Unkn-042		Brain		0	0			0	0	60
	F10	Texas Red		Unkn-042		Brain	16.5786	16.6295	0.0719982	581860	5.76482	559593	31489.6	60
	F11	Texas Red		Unkn-042		Brain	16.6804	16.6295	0.0719982	537327	5.73024	559593	31489.6	60
	G08	FAM		Unkn-043		Brain		0	0			0	0	60
	G09	FAM		Unkn-043		Brain		0	0			0	0	60
	G08	Texas Red		Unkn-043		Brain	14.9778	15.0332	0.0783259	2.03453e+06	6.30846	1.95012e+06	119371	60
	G09	Texas Red		Unkn-043		Brain	15.0886	15.0332	0.0783259	1.86571e+06	6.27084	1.95012e+06	119371	60
	G10	FAM		Unkn-044		Brain		0	0			0	0	60
	G11	FAM		Unkn-044		Brain		0	0			0	0	60
	G10	Texas Red		Unkn-044		Brain	16.1225	16.1274	0.00696116	831188	5.9197	828001	4507.25	60
	G11	Texas Red		Unkn-044		Brain	16.1324	16.1274	0.00696116	824814	5.91636	828001	4507.25	60
	H08	FAM		Unkn-045		Brain		0	0			0	0	60
	H09	FAM		Unkn-045		Brain		0	0			0	0	60
	H08	Texas Red		Unkn-045		Brain	16.2683	16.2302	0.053901	741649	5.8702	764426	32211	60
	H09	Texas Red		Unkn-045		Brain	16.192	16.2302	0.053901	787202	5.89609	764426	32211	60
	H10	FAM		Unkn-046		Brain		0	0			0	0	60
	H11	FAM		Unkn-046		Brain		0	0			0	0	60
	H10	Texas Red		Unkn-046		Brain	17.0659	17.0794	0.019043	397465	5.5993	393324	5856.95	60
	H11	Texas Red		Unkn-046		Brain	17.0929	17.0794	0.019043	389182	5.59015	393324	5856.95	60
	I08	FAM		Unkn-047		Brain		0	0			0	0	60
	I09	FAM		Unkn-047		Brain		0	0			0	0	60
	I08	Texas Red		Unkn-047		Brain	17.4128	17.2702	0.201696	303030	5.48149	340893	53545.4	60
	I09	Texas Red		Unkn-047		Brain	17.1276	17.2702	0.201696	378755	5.57836	340893	53545.4	60
	I10	FAM		Unkn-048		Brain		0	0			0	0	60
	I11	FAM		Unkn-048		Brain		0	0			0	0	60
	I10	Texas Red		Unkn-048		Brain	17.2267	17.2785	0.0731935	350505	5.54469	336878	19271.3	60
	I11	Texas Red		Unkn-048		Brain	17.3302	17.2785	0.0731935	323252	5.50954	336878	19271.3	60
	J08	FAM		Unkn-049		Brain	38.3507	38.3507	0	0.0982134	-1.00783	0.0982134	0	60
	J09	FAM		Unkn-049		Brain		0	0			0	0	60
	J08	Texas Red		Unkn-049		Brain	15.3533	15.3086	0.0631533	1.51687e+06	6.18095	1.57173e+06	77588.9	60
	J09	Texas Red		Unkn-049		Brain	15.264	15.3086	0.0631533	1.62659e+06	6.21128	1.57173e+06	77588.9	60
	J10	FAM		Unkn-050		Brain		0	0			0	0	60
	J11	FAM		Unkn-050		Brain		0	0			0	0	60
	J10	Texas Red		Unkn-050		Brain	26.2906	22.2744	5.67984	292.733	2.46647	78380.4	110433	60
	J11	Texas Red		Unkn-050		Brain	18.2581	22.2744	5.67984	156468	5.19443	78380.4	110433	60
	K08	FAM		Unkn-051		Brain		0	0			0	0	60
	K09	FAM		Unkn-051		Brain		0	0			0	0	60
	K08	Texas Red		Unkn-051		Brain	16.8674	16.8668	0.000831062	464233	5.66674	464447	301.836	60
	K09	Texas Red		Unkn-051		Brain	16.8662	16.8668	0.000831062	464660	5.66714	464447	301.836	60
	K10	FAM		Unkn-052		Brain		0	0			0	0	60
	K11	FAM		Unkn-052		Brain		0	0			0	0	60
	K10	Texas Red		Unkn-052		Brain	17.4046	17.3694	0.0498132	304979	5.48427	313616	12213.3	60
	K11	Texas Red		Unkn-052		Brain	17.3342	17.3694	0.0498132	322252	5.5082	313616	12213.3	60
	L08	FAM		Unkn-053		Brain		0	0			0	0	60
	L09	FAM		Unkn-053		Brain		0	0			0	0	60
	L08	Texas Red		Unkn-053		Brain	15.9585	15.9297	0.040684	944934	5.9754	966677	30749.1	60
	L09	Texas Red		Unkn-053		Brain	15.901	15.9297	0.040684	988420	5.99494	966677	30749.1	60
	L10	FAM		Unkn-054		Brain		0	0			0	0	60
	L11	FAM		Unkn-054		Brain		0	0			0	0	60
	L10	Texas Red		Unkn-054		Brain	16.1071	16.0841	0.0326635	841237	5.92492	856709	21880.1	60
	L11	Texas Red		Unkn-054		Brain	16.061	16.0841	0.0326635	872180	5.94061	856709	21880.1	60
	M08	FAM		Unkn-055		Brain		0	0			0	0	60
	M09	FAM		Unkn-055		Brain		0	0			0	0	60
	M08	Texas Red		Unkn-055		Brain	16.7372	16.7102	0.0381818	513989	5.71095	525073	15675.2	60
	M09	Texas Red		Unkn-055		Brain	16.6832	16.7102	0.0381818	536157	5.72929	525073	15675.2	60
	N08	FAM		Unkn-056		Brain		0	0			0	0	60
	N09	FAM		Unkn-056		Brain		0	0			0	0	60
	N08	Texas Red		Unkn-056		Brain	16.6522	16.5976	0.0771765	549314	5.73982	573786	34607.7	60
	N09	Texas Red		Unkn-056		Brain	16.543	16.5976	0.0771765	598257	5.77689	573786	34607.7	60
	O06	FAM		Unkn-057		Brain		0	0			0	0	60
	O07	FAM		Unkn-057		Brain	37.5903	37.5903	0	0.186554	-0.729196	0.186554	0	60
	O06	Texas Red		Unkn-057		Brain	15.0166	14.539	0.675332	1.97377e+06	6.2953	3.06955e+06	1.54967e+06	60
	O07	Texas Red		Unkn-057		Brain	14.0615	14.539	0.675332	4.16532e+06	6.61965	3.06955e+06	1.54967e+06	60
	O08	FAM		Unkn-058		Brain		0	0			0	0	60
	O09	FAM		Unkn-058		Brain		0	0			0	0	60
	O08	Texas Red		Unkn-058		Brain	16.8899	16.8609	0.0409661	456142	5.6591	466712	14948.6	60
	O09	Texas Red		Unkn-058		Brain	16.8319	16.8609	0.0409661	477283	5.67878	466712	14948.6	60
	P06	FAM		Unkn-059		Brain		0	0			0	0	60
	P07	FAM		Unkn-059		Brain		0	0			0	0	60
	P06	Texas Red		Unkn-059		Brain	16.3954	16.4015	0.008671	671460	5.82702	668256	4531.17	60
	P07	Texas Red		Unkn-059		Brain	16.4077	16.4015	0.008671	665052	5.82286	668256	4531.17	60
	P08	FAM		Unkn-060		Brain		0	0			0	0	60
	P09	FAM		Unkn-060		Brain		0	0			0	0	60
	P08	Texas Red		Unkn-060		Brain	17.4167	17.3972	0.0275142	302116	5.48017	306784	6600.2	60
	P09	Texas Red		Unkn-060		Brain	17.3778	17.3972	0.0275142	311451	5.49339	306784	6600.2	60
	A13	FAM		Unkn-061	7301	Lung	27.0814	27.0883	0.00966322	1324.15	3.12194	1316.56	10.7351	60
	A14	FAM		Unkn-061	7301	Lung	27.0951	27.0883	0.00966322	1308.97	3.11693	1316.56	10.7351	60
	A13	Texas Red		Unkn-061	7301	Lung	14.4495	14.5403	0.128343	3.0752e+06	6.48787	2.87174e+06	287735	60
	A14	Texas Red		Unkn-061	7301	Lung	14.631	14.5403	0.128343	2.66828e+06	6.42623	2.87174e+06	287735	60
	A15	FAM		Unkn-062	7317	Lung	26.5529	26.4665	0.122103	2068.38	3.31563	2230.6	229.417	60
	A16	FAM		Unkn-062	7317	Lung	26.3802	26.4665	0.122103	2392.82	3.37891	2230.6	229.417	60
	A15	Texas Red		Unkn-062	7317	Lung	15.6723	15.564	0.153206	1.18193e+06	6.07259	1.29104e+06	154305	60
	A16	Texas Red		Unkn-062	7317	Lung	15.4557	15.564	0.153206	1.40015e+06	6.14617	1.29104e+06	154305	60
	A17	FAM		Unkn-063	7334	Lung	23.613	24.2621	0.918034	24717	4.393	16490.7	11633.7	60
	A18	FAM		Unkn-063	7334	Lung	24.9113	24.2621	0.918034	8264.51	3.91722	16490.7	11633.7	60
	A17	Texas Red		Unkn-063	7334	Lung	14.6256	14.4231	0.286314	2.67962e+06	6.42807	3.1787e+06	705807	60
	A18	Texas Red		Unkn-063	7334	Lung	14.2207	14.4231	0.286314	3.67778e+06	6.56559	3.1787e+06	705807	60
	B13	FAM		Unkn-064	7302	Lung	25.4425	25.5608	0.167336	5279.05	3.72256	4801.26	675.695	60
	B14	FAM		Unkn-064	7302	Lung	25.6791	25.5608	0.167336	4323.47	3.63583	4801.26	675.695	60
	B13	Texas Red		Unkn-064	7302	Lung	14.3688	14.4551	0.122034	3.27544e+06	6.51527	3.06868e+06	292398	60
	B14	Texas Red		Unkn-064	7302	Lung	14.5414	14.4551	0.122034	2.86193e+06	6.45666	3.06868e+06	292398	60
	B15	FAM		Unkn-065	7318	Lung	26.5736	26.6296	0.0791534	2032.46	3.30802	1940.87	129.536	60
	B16	FAM		Unkn-065	7318	Lung	26.6856	26.6296	0.0791534	1849.27	3.267	1940.87	129.536	60
	B15	Texas Red		Unkn-065	7318	Lung	14.5826	14.6096	0.0381127	2.77121e+06	6.44267	2.71403e+06	80876.1	60
	B16	Texas Red		Unkn-065	7318	Lung	14.6365	14.6096	0.0381127	2.65684e+06	6.42436	2.71403e+06	80876.1	60
	B17	FAM		Unkn-066	7335	Lung	24.0453	23.8146	0.32629	17161.9	4.23457	21247	5777.08	60
	B18	FAM		Unkn-066	7335	Lung	23.5839	23.8146	0.32629	25332	4.40367	21247	5777.08	60
	B17	Texas Red		Unkn-066	7335	Lung	15.2262	15.0607	0.23411	1.67531e+06	6.22409	1.92284e+06	350064	60
	B18	Texas Red		Unkn-066	7335	Lung	14.8951	15.0607	0.23411	2.17037e+06	6.33653	1.92284e+06	350064	60
	C13	FAM		Unkn-067	7303	Lung	28.4142	28.3434	0.100091	430.056	2.63353	457.337	38.58	60
	C14	FAM		Unkn-067	7303	Lung	28.2726	28.3434	0.100091	484.617	2.6854	457.337	38.58	60
	C13	Texas Red		Unkn-067	7303	Lung	14.3663	14.3569	0.0132152	3.28203e+06	6.51614	3.30619e+06	34166.1	60
	C14	Texas Red		Unkn-067	7303	Lung	14.3476	14.3569	0.0132152	3.33035e+06	6.52249	3.30619e+06	34166.1	60
	C15	FAM		Unkn-068	7319	Lung	26.6132	26.8451	0.327953	1965.69	3.29351	1647.38	450.151	60
	C16	FAM		Unkn-068	7319	Lung	27.077	26.8451	0.327953	1329.08	3.12355	1647.38	450.151	60
	C15	Texas Red		Unkn-068	7319	Lung	16.0178	16.134	0.164269	902102	5.95526	827174	105965	60
	C16	Texas Red		Unkn-068	7319	Lung	16.2501	16.134	0.164269	752246	5.87636	827174	105965	60
	C17	FAM		Unkn-069	7346	Lung	27.2695	27.2817	0.0172945	1129.83	3.05301	1118.3	16.319	60
	C18	FAM		Unkn-069	7346	Lung	27.294	27.2817	0.0172945	1106.76	3.04405	1118.3	16.319	60
	C17	Texas Red		Unkn-069	7346	Lung	15.6472	15.7417	0.133566	1.20536e+06	6.08112	1.1226e+06	117040	60
	C18	Texas Red		Unkn-069	7346	Lung	15.8361	15.7417	0.133566	1.03984e+06	6.01697	1.1226e+06	117040	60
	D13	FAM		Unkn-070	7304	Lung	28.1429	28.274	0.185483	540.701	2.73296	487.021	75.9155	60
	D14	FAM		Unkn-070	7304	Lung	28.4052	28.274	0.185483	433.34	2.63683	487.021	75.9155	60
	D13	Texas Red		Unkn-070	7304	Lung	13.9671	14.0044	0.0527872	4.48455e+06	6.65172	4.3574e+06	179818	60
	D14	Texas Red		Unkn-070	7304	Lung	14.0417	14.0044	0.0527872	4.23025e+06	6.62637	4.3574e+06	179818	60
	D15	FAM		Unkn-071	7320	Lung	25.4547	25.4892	0.048799	5224.85	3.71807	5077.07	209	60
	D16	FAM		Unkn-071	7320	Lung	25.5237	25.4892	0.048799	4929.28	3.69278	5077.07	209	60
	D15	Texas Red		Unkn-071	7320	Lung	15.4416	15.4431	0.00219076	1.41563e+06	6.15095	1.41391e+06	2422.25	60
	D16	Texas Red		Unkn-071	7320	Lung	15.4447	15.4431	0.00219076	1.4122e+06	6.1499	1.41391e+06	2422.25	60
	D17	FAM		Unkn-072	7347	Lung	24.6873	24.4416	0.347498	9983.72	3.99929	12549	3627.81	60
	D18	FAM		Unkn-072	7347	Lung	24.1959	24.4416	0.347498	15114.2	4.17939	12549	3627.81	60
	D17	Texas Red		Unkn-072	7347	Lung	15.4666	15.3024	0.232128	1.38825e+06	6.14247	1.5914e+06	287297	60
	D18	Texas Red		Unkn-072	7347	Lung	15.1383	15.3024	0.232128	1.79455e+06	6.25396	1.5914e+06	287297	60
	E13	FAM		Unkn-073	7305	Lung	28.4615	28.3403	0.171364	413.24	2.6162	460.122	66.3023	60
	E14	FAM		Unkn-073	7305	Lung	28.2191	28.3403	0.171364	507.005	2.70501	460.122	66.3023	60
	E13	Texas Red		Unkn-073	7305	Lung	14.171	14.1505	0.0290043	3.82343e+06	6.58245	3.88575e+06	88125.3	60
	E14	Texas Red		Unkn-073	7305	Lung	14.13	14.1505	0.0290043	3.94806e+06	6.59638	3.88575e+06	88125.3	60
	E15	FAM		Unkn-074	7321	Lung	27.8297	27.8114	0.0259388	704.219	2.84771	715.288	15.6546	60
	E16	FAM		Unkn-074	7321	Lung	27.7931	27.8114	0.0259388	726.358	2.86115	715.288	15.6546	60
	E15	Texas Red		Unkn-074	7321	Lung	14.2132	14.2667	0.0756523	3.69928e+06	6.56812	3.55083e+06	209942	60
	E16	Texas Red		Unkn-074	7321	Lung	14.3202	14.2667	0.0756523	3.40237e+06	6.53178	3.55083e+06	209942	60
	F13	FAM		Unkn-075	7306	Lung	25.8189	25.832	0.0185001	3842.43	3.58461	3800.48	59.3256	60
	F14	FAM		Unkn-075	7306	Lung	25.8451	25.832	0.0185001	3758.53	3.57502	3800.48	59.3256	60
	F13	Texas Red		Unkn-075	7306	Lung	14.9023	14.7916	0.156493	2.15825e+06	6.3341	2.36215e+06	288350	60
	F14	Texas Red		Unkn-075	7306	Lung	14.681	14.7916	0.156493	2.56604e+06	6.40926	2.36215e+06	288350	60
	F15	FAM		Unkn-076	7322	Lung	27.834	27.5266	0.434737	701.681	2.84614	940.248	337.385	60
	F16	FAM		Unkn-076	7322	Lung	27.2192	27.5266	0.434737	1178.82	3.07145	940.248	337.385	60
	F15	Texas Red		Unkn-076	7322	Lung	15.3141	15.2952	0.0268031	1.56402e+06	6.19424	1.58754e+06	33272.1	60
	F16	Texas Red		Unkn-076	7322	Lung	15.2762	15.2952	0.0268031	1.61107e+06	6.20711	1.58754e+06	33272.1	60
	G13	FAM		Unkn-077	7307	Lung	28.1376	28.0722	0.0924585	543.119	2.73489	574.797	44.7989	60
	G14	FAM		Unkn-077	7307	Lung	28.0068	28.0722	0.0924585	606.474	2.78281	574.797	44.7989	60
	G13	Texas Red		Unkn-077	7307	Lung	14.1848	14.1148	0.0990086	3.78234e+06	6.57776	4.00118e+06	309477	60
	G14	Texas Red		Unkn-077	7307	Lung	14.0448	14.1148	0.0990086	4.22001e+06	6.62531	4.00118e+06	309477	60
	G15	FAM		Unkn-078	7323	Lung	28.0676	28.0572	0.0147466	576.139	2.76053	581.253	7.23257	60
	G16	FAM		Unkn-078	7323	Lung	28.0468	28.0572	0.0147466	586.367	2.76817	581.253	7.23257	60
	G15	Texas Red		Unkn-078	7323	Lung	14.3865	14.3656	0.0295661	3.23045e+06	6.50926	3.28414e+06	75923.8	60
	G16	Texas Red		Unkn-078	7323	Lung	14.3447	14.3656	0.0295661	3.33783e+06	6.52346	3.28414e+06	75923.8	60
	H15	FAM		Unkn-080	7324	Lung	25.2403	25.2265	0.0194572	6261.17	3.79666	6334.71	104	60
	H16	FAM		Unkn-080	7324	Lung	25.2127	25.2265	0.0194572	6408.25	3.80674	6334.71	104	60
	H15	Texas Red		Unkn-080	7324	Lung	15.54	15.5022	0.0534518	1.31082e+06	6.11754	1.35074e+06	56442.7	60
	H16	Texas Red		Unkn-080	7324	Lung	15.4644	15.5022	0.0534518	1.39065e+06	6.14322	1.35074e+06	56442.7	60
	I13	FAM		Unkn-081	7309	Lung	28.2281	28.3206	0.130856	503.2	2.70174	466.826	51.4413	60
	I14	FAM		Unkn-081	7309	Lung	28.4131	28.3206	0.130856	430.451	2.63392	466.826	51.4413	60
	I13	Texas Red		Unkn-081	7309	Lung	14.0521	14.0618	0.0137805	4.19611e+06	6.62285	4.16438e+06	44875.4	60
	I14	Texas Red		Unkn-081	7309	Lung	14.0716	14.0618	0.0137805	4.13265e+06	6.61623	4.16438e+06	44875.4	60
	I15	FAM		Unkn-082	7326	Lung	23.0317	23.1428	0.15708	40366.1	4.60602	36916.2	4878.84	60
	I16	FAM		Unkn-082	7326	Lung	23.2538	23.1428	0.15708	33466.3	4.52461	36916.2	4878.84	60
	I15	Texas Red		Unkn-082	7326	Lung	13.6119	13.7396	0.180619	5.92017e+06	6.77233	5.38421e+06	757960	60
	I16	Texas Red		Unkn-082	7326	Lung	13.8674	13.7396	0.180619	4.84825e+06	6.68558	5.38421e+06	757960	60
	J13	FAM		Unkn-083	7310	Lung	28.5214	28.5987	0.109351	392.858	2.59424	368.827	33.9842	60
	J14	FAM		Unkn-083	7310	Lung	28.6761	28.5987	0.109351	344.797	2.53756	368.827	33.9842	60
	J13	Texas Red		Unkn-083	7310	Lung	14.5553	14.5285	0.0379618	2.83099e+06	6.45194	2.89168e+06	85829.3	60
	J14	Texas Red		Unkn-083	7310	Lung	14.5016	14.5285	0.0379618	2.95237e+06	6.47017	2.89168e+06	85829.3	60
	J15	FAM		Unkn-084	7327	Lung	23.2384	23.2134	0.0353774	33904.6	4.53026	34635.6	1033.79	60
	J16	FAM		Unkn-084	7327	Lung	23.1884	23.2134	0.0353774	35366.6	4.54859	34635.6	1033.79	60
	J15	Texas Red		Unkn-084	7327	Lung	14.6024	14.6348	0.0458302	2.72872e+06	6.43596	2.66129e+06	95357	60
	J16	Texas Red		Unkn-084	7327	Lung	14.6672	14.6348	0.0458302	2.59387e+06	6.41395	2.66129e+06	95357	60
	K13	FAM		Unkn-085	7311	Lung	28.3364	28.3496	0.018661	459.226	2.66203	454.17	7.15125	60
	K14	FAM		Unkn-085	7311	Lung	28.3628	28.3496	0.018661	449.113	2.65236	454.17	7.15125	60
	K13	Texas Red		Unkn-085	7311	Lung	16.7047	16.7015	0.00452274	527220	5.72199	528541	1869.31	60
	K14	Texas Red		Unkn-085	7311	Lung	16.6983	16.7015	0.00452274	529863	5.72416	528541	1869.31	60
	K15	FAM		Unkn-086	7328	Lung	26.3938	26.3429	0.0719513	2365.47	3.37392	2471.51	149.962	60
	K16	FAM		Unkn-086	7328	Lung	26.2921	26.3429	0.0719513	2577.55	3.41121	2471.51	149.962	60
	K15	Texas Red		Unkn-086	7328	Lung	15.1325	15.1683	0.0506147	1.80265e+06	6.25591	1.75358e+06	69389.1	60
	K16	Texas Red		Unkn-086	7328	Lung	15.2041	15.1683	0.0506147	1.70452e+06	6.2316	1.75358e+06	69389.1	60
	L13	FAM		Unkn-087	7312	Lung	25.4676	25.4797	0.0170579	5168.26	3.71334	5116.19	73.6382	60
	L14	FAM		Unkn-087	7312	Lung	25.4917	25.4797	0.0170579	5064.12	3.7045	5116.19	73.6382	60
	L13	Texas Red		Unkn-087	7312	Lung	15.065	14.9707	0.133416	1.90035e+06	6.27883	2.05141e+06	213637	60
	L14	Texas Red		Unkn-087	7312	Lung	14.8764	14.9707	0.133416	2.20247e+06	6.34291	2.05141e+06	213637	60
	L15	FAM		Unkn-088	7329	Lung	24.9755	24.632	0.485719	7828.66	3.89369	10902.8	4347.56	60
	L16	FAM		Unkn-088	7329	Lung	24.2886	24.632	0.485719	13977	4.14541	10902.8	4347.56	60
	L15	Texas Red		Unkn-088	7329	Lung	15.7544	15.459	0.417831	1.10842e+06	6.0447	1.43394e+06	460364	60
	L16	Texas Red		Unkn-088	7329	Lung	15.1635	15.459	0.417831	1.75947e+06	6.24538	1.43394e+06	460364	60
	M13	FAM		Unkn-089	7313	Lung	23.5211	23.498	0.0325888	26709.7	4.42667	27239.3	748.956	60
	M14	FAM		Unkn-089	7313	Lung	23.475	23.498	0.0325888	27768.9	4.44356	27239.3	748.956	60
	M13	Texas Red		Unkn-089	7313	Lung	14.7486	14.6925	0.0792838	2.43387e+06	6.3863	2.54539e+06	157711	60
	M14	Texas Red		Unkn-089	7313	Lung	14.6365	14.6925	0.0792838	2.65691e+06	6.42438	2.54539e+06	157711	60
	M15	FAM		Unkn-090	7330	Lung	27.1183	27.1152	0.00434634	1283.62	3.10844	1286.96	4.7199	60
	M16	FAM		Unkn-090	7330	Lung	27.1121	27.1152	0.00434634	1290.29	3.11069	1286.96	4.7199	60
	M15	Texas Red		Unkn-090	7330	Lung	15.2212	15.1881	0.0467688	1.68188e+06	6.22579	1.72652e+06	63129.4	60
	M16	Texas Red		Unkn-090	7330	Lung	15.1551	15.1881	0.0467688	1.77115e+06	6.24826	1.72652e+06	63129.4	60
	N13	FAM		Unkn-091	7314	Lung	26.4707	26.5239	0.0751967	2216.85	3.34574	2121.72	134.537	60
	N14	FAM		Unkn-091	7314	Lung	26.5771	26.5239	0.0751967	2026.58	3.30676	2121.72	134.537	60
	N13	Texas Red		Unkn-091	7314	Lung	16.2777	16.0458	0.327991	736202	5.867	897152	227617	60
	N14	Texas Red		Unkn-091	7314	Lung	15.8138	16.0458	0.327991	1.0581e+06	6.02453	897152	227617	60
	N15	FAM		Unkn-092	7331	Lung	23.2035	23.4286	0.318343	34917.7	4.54305	29399.7	7803.76	60
	N16	FAM		Unkn-092	7331	Lung	23.6537	23.4286	0.318343	23881.6	4.37806	29399.7	7803.76	60
	N15	Texas Red		Unkn-092	7331	Lung	13.6863	13.9392	0.357607	5.58555e+06	6.74707	4.67332e+06	1.2901e+06	60
	N16	Texas Red		Unkn-092	7331	Lung	14.1921	13.9392	0.357607	3.76108e+06	6.57531	4.67332e+06	1.2901e+06	60
	O13	FAM		Unkn-093	7315	Lung	25.6775	25.8703	0.272707	4329.48	3.63644	3728.15	850.406	60
	O14	FAM		Unkn-093	7315	Lung	26.0631	25.8703	0.272707	3126.82	3.4951	3728.15	850.406	60
	O13	Texas Red		Unkn-093	7315	Lung	14.6392	14.9164	0.392055	2.65131e+06	6.42346	2.18493e+06	659562	60
	O14	Texas Red		Unkn-093	7315	Lung	15.1936	14.9164	0.392055	1.71855e+06	6.23516	2.18493e+06	659562	60
	O15	FAM		Unkn-094	7332	Lung	22.886	22.7543	0.186175	45646.9	4.65941	51325	8030.01	60
	O16	FAM		Unkn-094	7332	Lung	22.6227	22.7543	0.186175	57003.1	4.7559	51325	8030.01	60
	O15	Texas Red		Unkn-094	7332	Lung	14.5684	14.5251	0.0612757	2.8021e+06	6.44748	2.90033e+06	138922	60
	O16	Texas Red		Unkn-094	7332	Lung	14.4818	14.5251	0.0612757	2.99856e+06	6.47691	2.90033e+06	138922	60
	P13	FAM		Unkn-095	7316	Lung	25.2113	25.0327	0.252492	6416.21	3.80728	7544.25	1595.3	60
	P14	FAM		Unkn-095	7316	Lung	24.8542	25.0327	0.252492	8672.3	3.93813	7544.25	1595.3	60
	P13	Texas Red		Unkn-095	7316	Lung	14.6548	14.666	0.0158417	2.61922e+06	6.41817	2.59648e+06	32164.6	60
	P14	Texas Red		Unkn-095	7316	Lung	14.6772	14.666	0.0158417	2.57374e+06	6.41056	2.59648e+06	32164.6	60
	P15	FAM		Unkn-096	7333	Lung	26.9592	26.825	0.189766	1467.99	3.16672	1654.54	263.81	60
	P16	FAM		Unkn-096	7333	Lung	26.6908	26.825	0.189766	1841.08	3.26507	1654.54	263.81	60
	P15	Texas Red		Unkn-096	7333	Lung	15.6721	15.5325	0.197443	1.18216e+06	6.07268	1.3264e+06	203985	60
	P16	Texas Red		Unkn-096	7333	Lung	15.3928	15.5325	0.197443	1.47064e+06	6.16751	1.3264e+06	203985	60
	A19	FAM		Unkn-097	7313	Brain	30.6363	30.7048	0.0968785	65.9498	1.81921	62.3497	5.09126	60
	A20	FAM		Unkn-097	7313	Brain	30.7733	30.7048	0.0968785	58.7497	1.76901	62.3497	5.09126	60
	A19	Texas Red		Unkn-097	7313	Brain	16.437	16.4733	0.0512749	649962	5.81289	632047	25336.1	60
	A20	Texas Red		Unkn-097	7313	Brain	16.5095	16.4733	0.0512749	614132	5.78826	632047	25336.1	60
	A21	FAM		Unkn-098	7330	Brain	32.1932	32.1943	0.00157803	17.7284	1.24867	17.7117	0.0235842	60
	A22	FAM		Unkn-098	7330	Brain	32.1954	32.1943	0.00157803	17.695	1.24785	17.7117	0.0235842	60
	A21	Texas Red		Unkn-098	7330	Brain	15.3717	15.4116	0.0564297	1.49511e+06	6.17467	1.44988e+06	63959	60
	A22	Texas Red		Unkn-098	7330	Brain	15.4515	15.4116	0.0564297	1.40466e+06	6.14757	1.44988e+06	63959	60
	A23	FAM		Unkn-099	7334	Brain	30.2089	30.0594	0.211301	94.5908	1.97585	108.155	19.1823	60
	A24	FAM		Unkn-099	7334	Brain	29.91	30.0594	0.211301	121.719	2.08536	108.155	19.1823	60
	A23	Texas Red		Unkn-099	7334	Brain	16.2824	16.3832	0.142631	733527	5.86542	680007	75688.4	60
	A24	Texas Red		Unkn-099	7334	Brain	16.4841	16.3832	0.142631	626487	5.79691	680007	75688.4	60
	B19	FAM		Unkn-100	7314	Brain	32.6619	32.5459	0.164098	11.9369	1.07689	13.228	1.82582	60
	B20	FAM		Unkn-100	7314	Brain	32.4298	32.5459	0.164098	14.519	1.16194	13.228	1.82582	60
	B19	Texas Red		Unkn-100	7314	Brain	16.9874	16.9746	0.0180311	422651	5.62598	426908	6019.25	60
	B20	Texas Red		Unkn-100	7314	Brain	16.9619	16.9746	0.0180311	431164	5.63464	426908	6019.25	60
	B21	FAM		Unkn-101	7331	Brain	31.1556	31.2212	0.0928771	42.5518	1.62892	40.3197	3.15666	60
	B22	FAM		Unkn-101	7331	Brain	31.2869	31.2212	0.0928771	38.0876	1.58078	40.3197	3.15666	60
	B21	Texas Red		Unkn-101	7331	Brain	16.5873	16.7456	0.223852	577903	5.76186	514537	89612.6	60
	B22	Texas Red		Unkn-101	7331	Brain	16.9039	16.7456	0.223852	451172	5.65434	514537	89612.6	60
	B23	FAM		Unkn-102	7335	Brain	30.5249	30.3489	0.248891	72.4487	1.86003	84.976	17.7164	60
	B24	FAM		Unkn-102	7335	Brain	30.1729	30.3489	0.248891	97.5034	1.98902	84.976	17.7164	60
	B23	Texas Red		Unkn-102	7335	Brain	16.3343	16.1567	0.251154	704325	5.84777	817072	159449	60
	B24	Texas Red		Unkn-102	7335	Brain	15.9791	16.1567	0.251154	929820	5.9684	817072	159449	60
	C19	FAM		Unkn-103	7315	Brain	32.2727	32.1851	0.12381	16.5779	1.21953	17.8977	1.86642	60
	C20	FAM		Unkn-103	7315	Brain	32.0976	32.1851	0.12381	19.2174	1.2837	17.8977	1.86642	60
	C19	Texas Red		Unkn-103	7315	Brain	16.7497	16.6714	0.110781	508972	5.70669	542140	46906.6	60
	C20	Texas Red		Unkn-103	7315	Brain	16.593	16.6714	0.110781	575308	5.7599	542140	46906.6	60
	C21	FAM		Unkn-104	7332	Brain	29.8747	29.9119	0.0526632	125.406	2.09832	121.587	5.40129	60
	C22	FAM		Unkn-104	7332	Brain	29.9491	29.9119	0.0526632	117.767	2.07103	121.587	5.40129	60
	C21	Texas Red		Unkn-104	7332	Brain	16.4804	16.518	0.0532798	628301	5.79817	610325	25421.4	60
	C22	Texas Red		Unkn-104	7332	Brain	16.5557	16.518	0.0532798	592350	5.77258	610325	25421.4	60
	C23	FAM		Unkn-105	7346	Brain	33.6392	33.3883	0.354813	5.23302	0.718752	6.61234	1.95065	60
	C24	FAM		Unkn-105	7346	Brain	33.1374	33.3883	0.354813	7.99165	0.902637	6.61234	1.95065	60
	C23	Texas Red		Unkn-105	7346	Brain	15.8442	15.79	0.0767221	1.03326e+06	6.01421	1.07901e+06	64697.6	60
	C24	Texas Red		Unkn-105	7346	Brain	15.7357	15.79	0.0767221	1.12476e+06	6.05106	1.07901e+06	64697.6	60
	D19	FAM		Unkn-106	7315	Brain	30.2237	30.4293	0.290806	93.4123	1.9704	79.7174	19.3675	60
	D20	FAM		Unkn-106	7315	Brain	30.635	30.4293	0.290806	66.0225	1.81969	79.7174	19.3675	60
	D19	Texas Red		Unkn-106	7315	Brain	15.5805	15.8758	0.417645	1.26991e+06	6.10377	1.03505e+06	332156	60
	D20	Texas Red		Unkn-106	7315	Brain	16.1711	15.8758	0.417645	800175	5.90319	1.03505e+06	332156	60
	D21	FAM		Unkn-107	7333	Brain	32.4142	32.4948	0.113978	14.7125	1.16769	13.777	1.32298	60
	D22	FAM		Unkn-107	7333	Brain	32.5753	32.4948	0.113978	12.8415	1.10862	13.777	1.32298	60
	D21	Texas Red		Unkn-107	7333	Brain	16.0326	16.1181	0.120923	891760	5.95025	835948	78930	60
	D22	Texas Red		Unkn-107	7333	Brain	16.2036	16.1181	0.120923	780137	5.89217	835948	78930	60
	D23	FAM		Unkn-108	7347	Brain	30.4313	30.5008	0.0983641	78.4038	1.89434	74.062	6.14017	60
	D24	FAM		Unkn-108	7347	Brain	30.5704	30.5008	0.0983641	69.7202	1.84336	74.062	6.14017	60
	D23	Texas Red		Unkn-108	7347	Brain	15.5181	15.5438	0.0363826	1.3334e+06	6.12496	1.30711e+06	37183.3	60
	D24	Texas Red		Unkn-108	7347	Brain	15.5696	15.5438	0.0363826	1.28082e+06	6.10749	1.30711e+06	37183.3	60
	E17	FAM		Unkn-109	7301	Brain	31.6837	31.7096	0.0366001	27.2504	1.43537	26.6681	0.823477	60
	E18	FAM		Unkn-109	7301	Brain	31.7355	31.7096	0.0366001	26.0858	1.4164	26.6681	0.823477	60
	E17	Texas Red		Unkn-109	7301	Brain	16.1098	16.1056	0.00598838	839500	5.92402	842289	3944.3	60
	E18	Texas Red		Unkn-109	7301	Brain	16.1013	16.1056	0.00598838	845078	5.9269	842289	3944.3	60
	E19	FAM		Unkn-110	7317	Brain	31.3534	31.369	0.0220463	36.0083	1.5564	35.5408	0.661127	60
	E20	FAM		Unkn-110	7317	Brain	31.3846	31.369	0.0220463	35.0733	1.54498	35.5408	0.661127	60
	E19	Texas Red		Unkn-110	7317	Brain	16.0497	16.0454	0.00605646	879873	5.94442	882830	4181.15	60
	E20	Texas Red		Unkn-110	7317	Brain	16.0412	16.0454	0.00605646	885786	5.94733	882830	4181.15	60
	F17	FAM		Unkn-111	7302	Brain	30.9727	30.6174	0.502459	49.6517	1.69593	70.0434	28.8383	60
	F18	FAM		Unkn-111	7302	Brain	30.2621	30.6174	0.502459	90.4352	1.95634	70.0434	28.8383	60
	F17	Texas Red		Unkn-111	7302	Brain	15.6727	15.4379	0.332152	1.18156e+06	6.07245	1.44378e+06	370847	60
	F18	Texas Red		Unkn-111	7302	Brain	15.203	15.4379	0.332152	1.70601e+06	6.23198	1.44378e+06	370847	60
	F19	FAM		Unkn-112	7318	Brain	31.1399	31.1032	0.0520227	43.116	1.63464	44.4967	1.95267	60
	F20	FAM		Unkn-112	7318	Brain	31.0664	31.1032	0.0520227	45.8775	1.6616	44.4967	1.95267	60
	F19	Texas Red		Unkn-112	7318	Brain	15.3688	15.4332	0.0909666	1.4985e+06	6.17566	1.42679e+06	101409	60
	F20	Texas Red		Unkn-112	7318	Brain	15.4975	15.4332	0.0909666	1.35508e+06	6.13197	1.42679e+06	101409	60
	G17	FAM		Unkn-113	7303	Brain	35.0648	35.3234	0.365626	1.5715	0.196313	1.29367	0.392909	60
	G18	FAM		Unkn-113	7303	Brain	35.5819	35.3234	0.365626	1.01584	0.00682462	1.29367	0.392909	60
	G17	Texas Red		Unkn-113	7303	Brain	16.1921	16.2718	0.112682	787141	5.89605	741029	65212.2	60
	G18	Texas Red		Unkn-113	7303	Brain	16.3515	16.2718	0.112682	694917	5.84193	741029	65212.2	60
	G19	FAM		Unkn-114	7319	Brain	30.9482	31.1043	0.220794	50.6886	1.70491	44.8181	8.30205	60
	G20	FAM		Unkn-114	7319	Brain	31.2604	31.1043	0.220794	38.9477	1.59048	44.8181	8.30205	60
	G19	Texas Red		Unkn-114	7319	Brain	16.5976	16.5083	0.126299	573261	5.75835	616226	60762.5	60
	G20	Texas Red		Unkn-114	7319	Brain	16.419	16.5083	0.126299	659192	5.81901	616226	60762.5	60
	H17	FAM		Unkn-115	7304	Brain	34.416	34.8367	0.595011	2.717	0.434089	2.02637	0.976699	60
	H18	FAM		Unkn-115	7304	Brain	35.2575	34.8367	0.595011	1.33573	0.12572	2.02637	0.976699	60
	H17	Texas Red		Unkn-115	7304	Brain	15.8352	15.9638	0.181842	1.0406e+06	6.01728	945813	134042	60
	H18	Texas Red		Unkn-115	7304	Brain	16.0923	15.9638	0.181842	851032	5.92995	945813	134042	60
	H19	FAM		Unkn-116	7320	Brain	30.7433	30.9938	0.354337	60.2576	1.78001	49.8687	14.6922	60
	H20	FAM		Unkn-116	7320	Brain	31.2444	30.9938	0.354337	39.4797	1.59637	49.8687	14.6922	60
	H19	Texas Red		Unkn-116	7320	Brain	15.9336	16.0388	0.148784	963543	5.98387	890450	103369	60
	H20	Texas Red		Unkn-116	7320	Brain	16.144	16.0388	0.148784	817358	5.91241	890450	103369	60
	I17	FAM		Unkn-117	7305	Brain	35.5561	34.7465	1.14489	1.03822	0.0162885	2.55431	2.14408	60
	I18	FAM		Unkn-117	7305	Brain	33.9369	34.7465	1.14489	4.07041	0.609638	2.55431	2.14408	60
	I17	Texas Red		Unkn-117	7305	Brain	15.5163	15.2547	0.369906	1.33533e+06	6.12559	1.67279e+06	477238	60
	I18	Texas Red		Unkn-117	7305	Brain	14.9931	15.2547	0.369906	2.01024e+06	6.30325	1.67279e+06	477238	60
	I19	FAM		Unkn-118	7321	Brain	32.5517	32.5137	0.0538066	13.1	1.11727	13.5344	0.614288	60
	I20	FAM		Unkn-118	7321	Brain	32.4756	32.5137	0.0538066	13.9688	1.14516	13.5344	0.614288	60
	I19	Texas Red		Unkn-118	7321	Brain	14.2422	14.2891	0.0662784	3.61643e+06	6.55828	3.48863e+06	180732	60
	I20	Texas Red		Unkn-118	7321	Brain	14.3359	14.2891	0.0662784	3.36083e+06	6.52645	3.48863e+06	180732	60
	J17	FAM		Unkn-119	7306	Brain	31.4607	31.0285	0.611218	32.8929	1.5171	50.5533	24.9755	60
	J18	FAM		Unkn-119	7306	Brain	30.5963	31.0285	0.611218	68.2136	1.83387	50.5533	24.9755	60
	J17	Texas Red		Unkn-119	7306	Brain	16.0152	15.5079	0.717474	903936	5.95614	1.45128e+06	774062	60
	J18	Texas Red		Unkn-119	7306	Brain	15.0006	15.5079	0.717474	1.99863e+06	6.30073	1.45128e+06	774062	60
	J19	FAM		Unkn-120	7322	Brain	31.9598	31.8829	0.108861	21.5864	1.33418	23.0837	2.11745	60
	J20	FAM		Unkn-120	7322	Brain	31.8059	31.8829	0.108861	24.5809	1.3906	23.0837	2.11745	60
	J19	Texas Red		Unkn-120	7322	Brain	16.3	16.2612	0.0547531	723502	5.85944	746083	31934.9	60
	J20	Texas Red		Unkn-120	7322	Brain	16.2225	16.2612	0.0547531	768664	5.88574	746083	31934.9	60
	K17	FAM		Unkn-121	7307	Brain	36.1475	35.738	0.579162	0.630291	-0.200459	0.944168	0.443889	60
	K18	FAM		Unkn-121	7307	Brain	35.3285	35.738	0.579162	1.25805	0.0996963	0.944168	0.443889	60
	K17	Texas Red		Unkn-121	7307	Brain	15.4896	15.6226	0.18809	1.36351e+06	6.13466	1.23548e+06	181067	60
	K18	Texas Red		Unkn-121	7307	Brain	15.7556	15.6226	0.18809	1.10745e+06	6.04432	1.23548e+06	181067	60
	K19	FAM		Unkn-122	7323	Brain	33.7417	33.8116	0.098767	4.79923	0.681172	4.53244	0.377301	60
	K20	FAM		Unkn-122	7323	Brain	33.8814	33.8116	0.098767	4.26565	0.629985	4.53244	0.377301	60
	K19	Texas Red		Unkn-122	7323	Brain	15.4006	15.3097	0.128498	1.46175e+06	6.16487	1.57335e+06	157832	60
	K20	Texas Red		Unkn-122	7323	Brain	15.2189	15.3097	0.128498	1.68496e+06	6.22659	1.57335e+06	157832	60
	L17	FAM		Unkn-123	7308	Brain	30.6414	30.8842	0.343396	65.6662	1.81734	54.6275	15.6111	60
	L18	FAM		Unkn-123	7308	Brain	31.127	30.8842	0.343396	43.5887	1.63937	54.6275	15.6111	60
	L17	Texas Red		Unkn-123	7308	Brain	15.7881	15.8737	0.121039	1.07963e+06	6.03328	1.012e+06	95644.5	60
	L18	Texas Red		Unkn-123	7308	Brain	15.9593	15.8737	0.121039	944373	5.97514	1.012e+06	95644.5	60
	L19	FAM		Unkn-124	7324	Brain	31.172	30.8931	0.394318	41.9665	1.6229	54.5748	17.8309	60
	L20	FAM		Unkn-124	7324	Brain	30.6143	30.8931	0.394318	67.1832	1.82726	54.5748	17.8309	60
	L19	Texas Red		Unkn-124	7324	Brain	16.9018	16.8306	0.100746	451888	5.65503	478517	37660	60
	L20	Texas Red		Unkn-124	7324	Brain	16.7594	16.8306	0.100746	505147	5.70342	478517	37660	60
	M17	FAM		Unkn-125	7309	Brain	34.2495	35.4401	1.68378	3.12672	0.495089	1.77298	1.91448	60
	M18	FAM		Unkn-125	7309	Brain	36.6308	35.4401	1.68378	0.419232	-0.377545	1.77298	1.91448	60
	M17	Texas Red		Unkn-125	7309	Brain	16.5832	16.6733	0.127358	579746	5.76324	541663	53856.9	60
	M18	Texas Red		Unkn-125	7309	Brain	16.7633	16.6733	0.127358	503581	5.70207	541663	53856.9	60
	M19	FAM		Unkn-126	7326	Brain	31.5092	31.612	0.145334	31.5725	1.49931	29.0589	3.55473	60
	M20	FAM		Unkn-126	7326	Brain	31.7148	31.612	0.145334	26.5454	1.42399	29.0589	3.55473	60
	M19	Texas Red		Unkn-126	7326	Brain	16.6648	16.6197	0.0638576	543914	5.73553	563814	28142.9	60
	M20	Texas Red		Unkn-126	7326	Brain	16.5745	16.6197	0.0638576	583714	5.7662	563814	28142.9	60
	N17	FAM		Unkn-127	7310	Brain	33.6692	34.2954	0.885549	5.10215	0.707753	3.43778	2.35377	60
	N18	FAM		Unkn-127	7310	Brain	34.9216	34.2954	0.885549	1.77342	0.248811	3.43778	2.35377	60
	N17	Texas Red		Unkn-127	7310	Brain	16.5105	16.564	0.0756298	613651	5.78792	589032	34816.1	60
	N18	Texas Red		Unkn-127	7310	Brain	16.6175	16.564	0.0756298	564413	5.7516	589032	34816.1	60
	N19	FAM		Unkn-128	7327	Brain	31.8973	31.5142	0.54191	22.7552	1.35708	33.0996	14.6292	60
	N20	FAM		Unkn-128	7327	Brain	31.131	31.5142	0.54191	43.4439	1.63793	33.0996	14.6292	60
	N19	Texas Red		Unkn-128	7327	Brain	16.2876	16.1942	0.132142	730517	5.86363	787992	81281.5	60
	N20	Texas Red		Unkn-128	7327	Brain	16.1007	16.1942	0.132142	845467	5.9271	787992	81281.5	60
	O19	FAM		Unkn-130	7328	Brain	32.5547	32.6007	0.065007	13.0669	1.11617	12.5793	0.689674	60
	O20	FAM		Unkn-130	7328	Brain	32.6467	32.6007	0.065007	12.0916	1.08248	12.5793	0.689674	60
	O19	Texas Red		Unkn-130	7328	Brain	16.1135	16.1134	0.000114847	837082	5.92277	837135	75.1827	60
	O20	Texas Red		Unkn-130	7328	Brain	16.1133	16.1134	0.000114847	837188	5.92282	837135	75.1827	60
	P17	FAM		Unkn-131	7312	Brain	32.5185	32.4011	0.166096	13.472	1.12943	14.9486	2.08828	60
	P18	FAM		Unkn-131	7312	Brain	32.2836	32.4011	0.166096	16.4253	1.21551	14.9486	2.08828	60
	P17	Texas Red		Unkn-131	7312	Brain	17.1567	17.1933	0.0517475	370233	5.56847	359936	14561.2	60
	P18	Texas Red		Unkn-131	7312	Brain	17.2299	17.1933	0.0517475	349640	5.54362	359936	14561.2	60
	P19	FAM		Unkn-132	7329	Brain	30.4129	30.4924	0.112404	79.6277	1.90106	74.6299	7.06792	60
	P20	FAM		Unkn-132	7329	Brain	30.5719	30.4924	0.112404	69.6322	1.84281	74.6299	7.06792	60
	P19	Texas Red		Unkn-132	7329	Brain	16.0055	16.025	0.0275798	910838	5.95944	897157	19347.6	60
	P20	Texas Red		Unkn-132	7329	Brain	16.0445	16.025	0.0275798	883476	5.94619	897157	19347.6	60
	O17	FAM		Unkn-146	7311	Brain	31.3542	31.6859	0.469173	35.9859	1.55613	28.2719	10.9092	60
	O18	FAM		Unkn-146	7311	Brain	32.0177	31.6859	0.469173	20.558	1.31298	28.2719	10.9092	60
	O17	Texas Red		Unkn-146	7311	Brain	16.0573	16.2413	0.260211	874647	5.94183	765288	154657	60
	O18	Texas Red		Unkn-146	7311	Brain	16.4253	16.2413	0.260211	655929	5.81686	765288	154657	60
	H13	FAM		Unkn-147	7308	Lung	25.4153	25.4232	0.0112596	5401.55	3.73252	5365.51	50.977	60
	H14	FAM		Unkn-147	7308	Lung	25.4312	25.4232	0.0112596	5329.46	3.72668	5365.51	50.977	60
	H13	Texas Red		Unkn-147	7308	Lung	14.3926	14.3887	0.00548818	3.21519e+06	6.50721	3.22498e+06	13840.6	60
	H14	Texas Red		Unkn-147	7308	Lung	14.3848	14.3887	0.00548818	3.23477e+06	6.50984	3.22498e+06	13840.6	60

## Sheet: lung
FAM	7301	Lung	1316.56	Texas Red	7301	2.87174e+06				Rp	Gapdh	Rp/ Gapdh	*1000000		Day 3		Day 6
FAM	7302	Lung	4801.26	Texas Red	7302	3.06868e+06			7301	1316.56	2.87174e+06	0.000458454	458.454	no drug, Rp	1441.49	707.904	125.302	13.539
FAM	7303	Lung	457.337	Texas Red	7303	3.30619e+06			7302	4801.26	3.06868e+06	0.0015646	1564.6	3mg/kg,Rp	4326.48	3287.71	900.86	776.702
FAM	7304	Lung	487.021	Texas Red	7304	4.3574e+06			7303	457.337	3.30619e+06	0.000138327	138.327	10mg/kg,Rp	10056.2	5693.12
FAM	7305	Lung	460.122	Texas Red	7305	3.88575e+06			7304	487.021	4.3574e+06	0.000111769	111.769
FAM	7306	Lung	3800.48	Texas Red	7306	2.36215e+06			7305	460.122	3.88575e+06	0.000118413	118.413
FAM	7307	Lung	574.797	Texas Red	7307	4.00118e+06			7306	3800.48	2.36215e+06	0.00160891	1608.91
FAM	7308	Lung	5365.51	Texas Red	7308	3.22498e+06			7307	574.797	4.00118e+06	0.000143657	143.657	T test	d3	d6	T value
FAM	7309	Lung	466.826	Texas Red	7309	4.16438e+06			7308	5365.51	3.22498e+06	0.00166373	1663.73	Group 3: d3 v d6	458.454	138.327	0.00608234	Group3 d3 vs4.1
FAM	7310	Lung	368.827	Texas Red	7310	2.89168e+06			7309	466.826	4.16438e+06	0.0001121	112.1		1564.6	111.769
FAM	7311	Lung	454.17	Texas Red	7311	528541			7310	368.827	2.89168e+06	0.000127548	127.548		1608.91	118.413
FAM	7312	Lung	5116.19	Texas Red	7312	2.05141e+06			7311	454.17	528541	0.000859289	859.289		1663.73	143.657
FAM	7313	Lung	27239.3	Texas Red	7313	2.54539e+06			7312	5116.19	2.05141e+06	0.00249398	2493.98		859.289	112.1
FAM	7314	Lung	2121.72	Texas Red	7314	897152			7313	27239.3	2.54539e+06	0.0107014	10701.4		2493.98	127.548
FAM	7315	Lung	3728.15	Texas Red	7315	2.18493e+06			7314	2121.72	897152	0.00236495	2364.95
FAM	7316	Lung	7544.25	Texas Red	7316	2.59648e+06			7315	3728.15	2.18493e+06	0.0017063	1706.3	Group 4.1: d3 v d6	d3	d6	Tvalue	Group 4.1 d6 vs group3 d6
FAM	7317	Lung	2230.6	Texas Red	7317	1.29104e+06			7316	7544.25	2.59648e+06	0.00290557	2905.57		10701.4	1727.76	0.0507324
FAM	7318	Lung	1940.87	Texas Red	7318	2.71403e+06			7317	2230.6	1.29104e+06	0.00172776	1727.76		2364.95	715.125
FAM	7319	Lung	1647.38	Texas Red	7319	827174			7318	1940.87	2.71403e+06	0.000715125	715.125		1706.3	1991.58
FAM	7320	Lung	5077.07	Texas Red	7320	1.41391e+06			7319	1647.38	827174	0.00199158	1991.58		2905.57	201.443
FAM	7321	Lung	715.288	Texas Red	7321	3.55083e+06			7320	5077.07	1.41391e+06	0.00359079	3590.79		3590.79	592.266
FAM	7322	Lung	940.248	Texas Red	7322	1.58754e+06			7321	715.288	3.55083e+06	0.000201443	201.443		4689.82	176.988
FAM	7323	Lung	581.253	Texas Red	7323	3.28414e+06			7322	940.248	1.58754e+06	0.000592266	592.266
FAM	7324	Lung	6334.71	Texas Red	7324	1.35074e+06			7323	581.253	3.28414e+06	0.000176988	176.988		d3	d6
FAM	7326	Lung	36916.2	Texas Red	7326	5.38421e+06			7324	6334.71	1.35074e+06	0.00468982	4689.82	no drug, Rp (3)	458.454	138.327
FAM	7327	Lung	34635.6	Texas Red	7327	2.66129e+06			7326	36916.2	5.38421e+06	0.00685638	6856.38	no drug, Rp (3)	1564.6	111.769
FAM	7328	Lung	2471.51	Texas Red	7328	1.75358e+06			7327	34635.6	2.66129e+06	0.0130146	13014.6	no drug, Rp (3)	1608.91	118.413
FAM	7329	Lung	10902.8	Texas Red	7329	1.43394e+06			7328	2471.51	1.75358e+06	0.00140941	1409.41	no drug, Rp (3)	1663.73	143.657
FAM	7330	Lung	1286.96	Texas Red	7330	1.72652e+06			7329	10902.8	1.43394e+06	0.0076034	7603.4	no drug, Rp (3)	859.289	112.1
FAM	7331	Lung	29399.7	Texas Red	7331	4.67332e+06			7330	1286.96	1.72652e+06	0.000745407	745.407	no drug, Rp (3)	2493.98	127.548
FAM	7332	Lung	51325	Texas Red	7332	2.90033e+06			7331	29399.7	4.67332e+06	0.00629096	6290.96	3mg/kg,Rp (4.1)	10701.4	1727.76
FAM	7333	Lung	1654.54	Texas Red	7333	1.3264e+06			7332	51325	2.90033e+06	0.0176962	17696.2	3mg/kg,Rp (4.1)	2364.95	715.125
FAM	7334	Lung	16490.7	Texas Red	7334	3.1787e+06			7333	1654.54	1.3264e+06	0.00124739	1247.39	3mg/kg,Rp (4.1)	1706.3	1991.58
FAM	7335	Lung	21247	Texas Red	7335	1.92284e+06			7334	16490.7	3.1787e+06	0.00518789	5187.89	3mg/kg,Rp (4.1)	2905.57	201.443
FAM	7346	Lung	1118.3	Texas Red	7346	1.1226e+06			7335	21247	1.92284e+06	0.0110498	11049.8	3mg/kg,Rp (4.1)	3590.79	592.266
FAM	7347	Lung	12549	Texas Red	7347	1.5914e+06			7346	1118.3	1.1226e+06	0.000996164	996.164	3mg/kg,Rp (4.1)	4689.82	176.988
									7347	12549	1.5914e+06	0.0078855	7885.5	10mg/kg,Rp (4.2)	6290.96
														10mg/kg,Rp (4.2)	17696.2
														10mg/kg,Rp (4.2)	5187.89
														10mg/kg,Rp (4.2)	11049.8

## Sheet: Brain
FAM	7301	Brain	26.6681	Texas Red	7301	842289				Rp	Gapdh	Rp/ Gapdh	*1000000		Day 3		Day 6
FAM	7302	Brain	70.0434	Texas Red	7302	1.44378e+06			7301	26.6681	842289	3.16614e-05	31.6614	no drug, Rp	41.2437	8.56206	2.54816	1.8095
FAM	7303	Brain	1.29367	Texas Red	7303	741029			7302	70.0434	1.44378e+06	4.85138e-05	48.5138	3mg/kg,Rp	68.2863	34.2892	30.3124	25.8863
FAM	7304	Brain	2.02637	Texas Red	7304	945813			7303	1.29367	741029	1.74577e-06	1.74577	10mg/kg,Rp	135.157	54.3781
FAM	7305	Brain	2.55431	Texas Red	7305	1.67279e+06			7304	2.02637	945813	2.14246e-06	2.14246
FAM	7306	Brain	50.5533	Texas Red	7306	1.45128e+06			7305	2.55431	1.67279e+06	1.52698e-06	1.52698
FAM	7307	Brain	0.944168	Texas Red	7307	1.23548e+06			7306	50.5533	1.45128e+06	3.48336e-05	34.8336	T test	d3	d6
FAM	7308	Brain	54.6275	Texas Red	7308	1.012e+06			7307	0.944168	1.23548e+06	7.64212e-07	0.764212	Group 3: d3 v d6	31.6614	1.74577
FAM	7309	Brain	1.77298	Texas Red	7309	541663			7308	54.6275	1.012e+06	5.39795e-05	53.9795		48.5138	2.14246
FAM	7310	Brain	3.43778	Texas Red	7310	589032			7309	1.77298	541663	3.27321e-06	3.27321		34.8336	1.52698
FAM	7311	Brain	28.2719	Texas Red	7311	765288			7310	3.43778	589032	5.83633e-06	5.83633		36.9429	0.764212
FAM	7312	Brain	14.9486	Texas Red	7312	359936			7311	28.2719	765288	3.69429e-05	36.9429		41.5313	3.27321
FAM	7313	Brain	62.3497	Texas Red	7313	632047			7312	14.9486	359936	4.15313e-05	41.5313		53.9795	5.83633
FAM	7314	Brain	13.228	Texas Red	7314	426908			7313	62.3497	632047	9.86473e-05	98.6473
FAM	7315	Brain	17.8977	Texas Red	7315	542140			7314	13.228	426908	3.09855e-05	30.9855	Group 4.1: d3 v d6	d3	d6
FAM	7315	Brain	79.7174	Texas Red	7315	1.03505e+06			7315	17.8977	542140	3.3013e-05	33.013		98.6473	40.2578
FAM	7317	Brain	35.5408	Texas Red	7317	882830			7315	79.7174	1.03505e+06	7.70183e-05	77.0183		30.9855	31.1866
FAM	7318	Brain	44.4967	Texas Red	7318	1.42679e+06			7317	35.5408	882830	4.02578e-05	40.2578		33.013	72.73
FAM	7319	Brain	44.8181	Texas Red	7319	616226			7318	44.4967	1.42679e+06	3.11866e-05	31.1866		77.0183	3.87957
FAM	7320	Brain	49.8687	Texas Red	7320	890450			7319	44.8181	616226	7.273e-05	72.73		56.0039	30.9398
FAM	7321	Brain	13.5344	Texas Red	7321	3.48863e+06			7320	49.8687	890450	5.60039e-05	56.0039		114.05	2.88075
FAM	7322	Brain	23.0837	Texas Red	7322	746083			7321	13.5344	3.48863e+06	3.87957e-06	3.87957
FAM	7323	Brain	4.53244	Texas Red	7323	1.57335e+06			7322	23.0837	746083	3.09398e-05	30.9398
FAM	7324	Brain	54.5748	Texas Red	7324	478517			7323	4.53244	1.57335e+06	2.88075e-06	2.88075		d3	d6
FAM	7326	Brain	29.0589	Texas Red	7326	563814			7324	54.5748	478517	0.00011405	114.05	no drug, Rp (3)	31.6614	1.74577
FAM	7327	Brain	33.0996	Texas Red	7327	787992			7326	29.0589	563814	5.154e-05	51.54	no drug, Rp (3)	48.5138	2.14246
FAM	7328	Brain	12.5793	Texas Red	7328	837135			7327	33.0996	787992	4.20049e-05	42.0049	no drug, Rp (3)	34.8336	1.52698
FAM	7329	Brain	74.6299	Texas Red	7329	897157			7328	12.5793	837135	1.50266e-05	15.0266	no drug, Rp (3)	53.9795	0.764212
FAM	7330	Brain	17.7117	Texas Red	7330	1.44988e+06			7329	74.6299	897157	8.3185e-05	83.185	no drug, Rp (3)	36.9429	3.27321
FAM	7331	Brain	40.3197	Texas Red	7331	514537			7330	17.7117	1.44988e+06	1.2216e-05	12.216	no drug, Rp (3)	41.5313	5.83633
FAM	7332	Brain	121.587	Texas Red	7332	610325			7331	40.3197	514537	7.83611e-05	78.3611	3mg/kg,Rp (4.1)	98.6473	40.2578
FAM	7333	Brain	13.777	Texas Red	7333	835948			7332	121.587	610325	0.000199216	199.216	3mg/kg,Rp (4.1)	30.9855	31.1866
FAM	7334	Brain	108.155	Texas Red	7334	680007			7333	13.777	835948	1.64807e-05	16.4807	3mg/kg,Rp (4.1)	33.013	72.73
FAM	7335	Brain	84.976	Texas Red	7335	817072			7334	108.155	680007	0.000159049	159.049	3mg/kg,Rp (4.1)	77.0183	3.87957
FAM	7346	Brain	6.61234	Texas Red	7346	1.07901e+06			7335	84.976	817072	0.000104001	104.001	3mg/kg,Rp (4.1)	56.0039	30.9398
FAM	7347	Brain	74.062	Texas Red	7347	1.30711e+06			7346	6.61234	1.07901e+06	6.12814e-06	6.12814	3mg/kg,Rp (4.1)	114.05	2.88075
									7347	74.062	1.30711e+06	5.66609e-05	56.6609	10mg/kg,Rp (4.2)	78.3611
														10mg/kg,Rp (4.2)	199.216
														10mg/kg,Rp (4.2)	159.049
														10mg/kg,Rp (4.2)	104.001

## Sheet: Run Information
File Name	12_11_20 Lg and Br Rp C3H_HeN Benidipine.pcrd
Created By User
Notes
ID
Run Started	12/11/2020 23:38:42 UTC
Run Ended	12/12/2020 01:09:39 UTC
Sample Vol	10
Lid Temp	95
Protocol File Name	Unknown.prcl
Plate Setup File Name	DefaultPlate.pltd
Base Serial Number	CT027839
Optical Head Serial Number	786BR04752
CFX Maestro Version	4.1.2433.1219.
