# Supplementary material for: Benidipine impairs innate immunity converting sublethal to lethal infections in a murine model of spotted fever rickettsiosis
Source: PLoS Negl Trop Dis. 2024 Feb 26;18(2):e0011993. doi: 10.1371/journal.pntd.0011993 (PMC10919851; doi:10.1371/journal.pntd.0011993)
Supplement: S1 Raw Data — Fig 1. Relevant raw data and statistical calculations for data in Fig 1. Fig 1A, contains files relevant to the calculation of survival; Fig 1B contains raw data and statistical calculations relevant to change in body weight over time; Fig 1C contains files relevant to raw data of spleen weights and statistical calculations. Fig 2GHI. The excel file within provides raw data regarding the ranking of histopathology injury in lung, brain and liver, and the associated statistical evaluations. Fig 4. Relevant raw data from ImageJ analysis of dextran extravasation in liver, lung and brain, including statistical analyses. Fig 5. Raw data used to calculate semiquantitative estimates of specific pathologic features in the spleens of animals, weighted by spleen weight, including H&E histology, and immunohistochemistry analysis of immune cells and their microanatomical distributions. Fig 6. Relevant raw data from ImageJ analysis of ICAM1 immunohistochemical staining in liver, including statistical analyses. Fig 7. Fig 7ABC contains files with raw data of quantitative PCR in brain, lung, spleen, and statistical analyses from those data; Fig 7D contains files with raw data of qPCR in liver and statistical analysis from those data; Fig 7E contains file with raw qPCR data in blood and associated statistical analyses from those data. Fig 10. Relevant raw data from Bioplex cytokine and chemokine analyses of plasma. These data include those that were used for statistical calculations. Fig 11. This contains a file including raw data from the NKT activation experiments in the manuscript’s figure 11. Included also are the statistical evaluations. (ZIP) [file pntd.0011993.s011.zip › S2_Fig7/S2_Fig7ABC/S2_Fig7_qPCR_C3H_Rp_ben_Spleen.xlsx]

## Sheet: 0
	Well	Fluor	Target	Content	Sample	Biological Set Name	Cq	Cq Mean	Cq Std. Dev	Starting Quantity (SQ)	Log Starting Quantity	SQ Mean	SQ Std. Dev	Set Point	Well Note
	A01	FAM		Std-001			9.55793	9.72657	0.23849	1000000000	9	1000000000	0	60
	A02	FAM		Std-001			9.89521	9.72657	0.23849	1000000000	9	1000000000	0	60
	B01	FAM		Std-002			13.0741	13.1093	0.0498551	100000000	8	100000000	0	60
	B02	FAM		Std-002			13.1446	13.1093	0.0498551	100000000	8	100000000	0	60
	C01	FAM		Std-003			16.0563	16.0511	0.00729024	10000000	7	10000000	0	60
	C02	FAM		Std-003			16.046	16.0511	0.00729024	10000000	7	10000000	0	60
	D01	FAM		Std-004			19.1256	19.2181	0.130937	1000000	6	1000000	0	60
	D02	FAM		Std-004			19.3107	19.2181	0.130937	1000000	6	1000000	0	60
	E01	FAM		Std-005			20.0614	20.0825	0.0298088	100000	5	100000	0	60
	E02	FAM		Std-005			20.1036	20.0825	0.0298088	100000	5	100000	0	60
	F01	FAM		Std-006			23.1822	23.2378	0.0786707	10000	4	10000	0	60
	F02	FAM		Std-006			23.2934	23.2378	0.0786707	10000	4	10000	0	60
	G01	FAM		Std-007			26.9297	26.7892	0.198755	1000	3	1000	0	60
	G02	FAM		Std-007			26.6486	26.7892	0.198755	1000	3	1000	0	60
	H01	FAM		Std-008			29.5426	29.8116	0.380406	100	2	100	0	60
	H02	FAM		Std-008			30.0806	29.8116	0.380406	100	2	100	0	60
	I01	FAM		Std-009			32.5954	32.8965	0.425924	10	1	10	0	60
	I02	FAM		Std-009			33.1977	32.8965	0.425924	10	1	10	0	60
	J01	FAM		Std-010			37.1378	35.6879	2.0504	1	0	1	0	60
	J02	FAM		Std-010			34.2381	35.6879	2.0504	1	0	1	0	60
	L01	FAM		NTC-001			14.8863	14.8863	0				0	60
	L02	FAM		NTC-001				0	0			0	0	60
	M01	FAM		NTC-002				0	0			0	0	60
	M02	FAM		NTC-002				0	0			0	0	60
	N01	FAM		Neg Ctrl-001			36.7885	36.7885	0	0.321155	-0.493286	0.321155	0	60
	N02	FAM		Neg Ctrl-001				0	0			0	0	60
	A01	Texas Red		Std-001			7.27033	7.49996	0.324749	1000000000	9	1000000000	0	60
	A02	Texas Red		Std-001			7.72959	7.49996	0.324749	1000000000	9	1000000000	0	60
	B01	Texas Red		Std-002			11.3439	11.3257	0.0257609	100000000	8	100000000	0	60
	B02	Texas Red		Std-002			11.3075	11.3257	0.0257609	100000000	8	100000000	0	60
	C01	Texas Red		Std-003			14.4737	14.433	0.0575368	10000000	7	10000000	0	60
	C02	Texas Red		Std-003			14.3923	14.433	0.0575368	10000000	7	10000000	0	60
	D01	Texas Red		Std-004			17.4781	17.5737	0.13521	1000000	6	1000000	0	60
	D02	Texas Red		Std-004			17.6693	17.5737	0.13521	1000000	6	1000000	0	60
	E01	Texas Red		Std-005			18.9128	18.9195	0.00944563	100000	5	100000	0	60
	E02	Texas Red		Std-005			18.9262	18.9195	0.00944563	100000	5	100000	0	60
	F01	Texas Red		Std-006			22.0644	22.116	0.0729315	10000	4	10000	0	60
	F02	Texas Red		Std-006			22.1676	22.116	0.0729315	10000	4	10000	0	60
	G01	Texas Red		Std-007			25.8979	25.7539	0.203719	1000	3	1000	0	60
	G02	Texas Red		Std-007			25.6098	25.7539	0.203719	1000	3	1000	0	60
	H01	Texas Red		Std-008			28.525	28.5973	0.102272	100	2	100	0	60
	H02	Texas Red		Std-008			28.6696	28.5973	0.102272	100	2	100	0	60
	I01	Texas Red		Std-009			31.9509	31.3908	0.792085	10	1	10	0	60
	I02	Texas Red		Std-009			30.8307	31.3908	0.792085	10	1	10	0	60
	J01	Texas Red		Std-010				0	0	1	0	0	0	60
	J02	Texas Red		Std-010			34.457	34.457	0	1	0	1	0	60
	L01	Texas Red		NTC-001			38.0435	38.0435	0				0	60
	L02	Texas Red		NTC-001				0	0			0	0	60
	M01	Texas Red		NTC-002				0	0			0	0	60
	M02	Texas Red		NTC-002				0	0			0	0	60
	N01	Texas Red		Neg Ctrl-001				0	0			0	0	60
	N02	Texas Red		Neg Ctrl-001				0	0			0	0	60
	A14	FAM		Unkn-031	7301	Spleen	24.7899	24.7253	0.0913656	5591.93	3.74756	5901.96	438.447	60
	A15	FAM		Unkn-031	7301	Spleen	24.6607	24.7253	0.0913656	6211.99	3.79323	5901.96	438.447	60
	F18	FAM		Unkn-097	7301	Blood	28.7235	28.6541	0.0980976	227.655	2.35728	241.261	19.2407	60
	F19	FAM		Unkn-097	7301	Blood	28.5847	28.6541	0.0980976	254.866	2.40631	241.261	19.2407	60
	A14	Texas Red		Unkn-031	7301	Spleen	15.1647	15.1476	0.0240994	3.71729e+06	6.57023	3.768e+06	71720.7	60
	A15	Texas Red		Unkn-031	7301	Spleen	15.1306	15.1476	0.0240994	3.81872e+06	6.58192	3.768e+06	71720.7	60
	F18	Texas Red		Unkn-097	7301	Blood	18.1537	18.1679	0.0201471	350667	5.54489	346765	5518.01	60
	F19	Texas Red		Unkn-097	7301	Blood	18.1822	18.1679	0.0201471	342863	5.53512	346765	5518.01	60
	B14	FAM		Unkn-034	7302	Spleen	22.8908	22.9066	0.0223867	26231.2	4.41882	25897.6	471.806	60
	B15	FAM		Unkn-034	7302	Spleen	22.9224	22.9066	0.0223867	25564	4.40763	25897.6	471.806	60
	B14	Texas Red		Unkn-034	7302	Spleen	14.9258	14.8853	0.0572859	4.48931e+06	6.65218	4.63765e+06	209773	60
	B15	Texas Red		Unkn-034	7302	Spleen	14.8448	14.8853	0.0572859	4.78598e+06	6.67997	4.63765e+06	209773	60
	C14	FAM		Unkn-037	7303	Spleen	31.8198	31.4499	0.523041	18.3189	1.2629	25.8823	10.6962	60
	C15	FAM		Unkn-037	7303	Spleen	31.0801	31.4499	0.523041	33.4456	1.52434	25.8823	10.6962	60
	C14	Texas Red		Unkn-037	7303	Spleen	14.514	14.4421	0.101714	6.21503e+06	6.79344	6.58894e+06	528791	60
	C15	Texas Red		Unkn-037	7303	Spleen	14.3701	14.4421	0.101714	6.96285e+06	6.84279	6.58894e+06	528791	60
	D14	FAM		Unkn-040	7304	Spleen	32.7369	32.1885	0.775646	8.68438	0.938739	14.9448	8.85359	60
	D15	FAM		Unkn-040	7304	Spleen	31.64	32.1885	0.775646	21.2052	1.32644	14.9448	8.85359	60
	I18	FAM		Unkn-100	7304	Blood		0	0			0	0	60
	I19	FAM		Unkn-100	7304	Blood		0	0			0	0	60
	D14	Texas Red		Unkn-040	7304	Spleen	14.2652	14.1908	0.105234	7.56468e+06	6.87879	8.03649e+06	667233	60
	D15	Texas Red		Unkn-040	7304	Spleen	14.1164	14.1908	0.105234	8.50829e+06	6.92984	8.03649e+06	667233	60
	I18	Texas Red		Unkn-100	7304	Blood	17.2625	17.1347	0.180715	708942	5.85061	788231	112132	60
	I19	Texas Red		Unkn-100	7304	Blood	17.0069	17.1347	0.180715	867521	5.93828	788231	112132	60
	E14	FAM		Unkn-043	7305	Spleen	29.4332	29.4941	0.0860743	127.763	2.10641	121.738	8.52086	60
	E15	FAM		Unkn-043	7305	Spleen	29.555	29.4941	0.0860743	115.713	2.06338	121.738	8.52086	60
	J18	FAM		Unkn-101	7305	Blood	31.7956	32.7107	1.29412	18.6821	1.27143	11.4474	10.2314	60
	J19	FAM		Unkn-101	7305	Blood	33.6258	32.7107	1.29412	4.21274	0.624565	11.4474	10.2314	60
	E14	Texas Red		Unkn-043	7305	Spleen	12.7363	12.7014	0.0493412	2.53079e+07	7.40326	2.60249e+07	1.01401e+06	60
	E15	Texas Red		Unkn-043	7305	Spleen	12.6665	12.7014	0.0493412	2.67419e+07	7.42719	2.60249e+07	1.01401e+06	60
	J18	Texas Red		Unkn-101	7305	Blood	16.3232	16.319	0.00594124	1.48875e+06	6.17282	1.4937e+06	7009.59	60
	J19	Texas Red		Unkn-101	7305	Blood	16.3148	16.319	0.00594124	1.49866e+06	6.1757	1.4937e+06	7009.59	60
	F14	FAM		Unkn-045	7306	Spleen	21.453	21.5097	0.0801154	84523	4.92698	80800.4	5264.54	60
	F15	FAM		Unkn-045	7306	Spleen	21.5663	21.5097	0.0801154	77077.9	4.88693	80800.4	5264.54	60
	K18	FAM		Unkn-102	7306	Blood	33.7999	33.8094	0.013372	3.65623	0.563033	3.62831	0.0394848	60
	K19	FAM		Unkn-102	7306	Blood	33.8188	33.8094	0.013372	3.60039	0.556349	3.62831	0.0394848	60
	F14	Texas Red		Unkn-045	7306	Spleen	13.4462	13.4587	0.0176771	1.44451e+07	7.15972	1.43039e+07	199712	60
	F15	Texas Red		Unkn-045	7306	Spleen	13.4712	13.4587	0.0176771	1.41627e+07	7.15115	1.43039e+07	199712	60
	K18	Texas Red		Unkn-102	7306	Blood	18.2348	18.2795	0.0632711	328915	5.51708	317693	15870.3	60
	K19	Texas Red		Unkn-102	7306	Blood	18.3243	18.2795	0.0632711	306471	5.48639	317693	15870.3	60
	G14	FAM		Unkn-047	7307	Spleen	28.9556	28.9779	0.0314287	188.458	2.27521	185.11	4.7342	60
	G15	FAM		Unkn-047	7307	Spleen	29.0001	28.9779	0.0314287	181.762	2.2595	185.11	4.7342	60
	L18	FAM		Unkn-103	7307	Blood	35.305	36.366	1.50048	1.07415	0.0310658	0.632581	0.624476	60
	L19	FAM		Unkn-103	7307	Blood	37.427	36.366	1.50048	0.19101	-0.718943	0.632581	0.624476	60
	G14	Texas Red		Unkn-047	7307	Spleen	12.075	12.0601	0.0210423	4.26683e+07	7.63011	4.31757e+07	717571	60
	G15	Texas Red		Unkn-047	7307	Spleen	12.0452	12.0601	0.0210423	4.36831e+07	7.64031	4.31757e+07	717571	60
	L18	Texas Red		Unkn-103	7307	Blood	16.1114	15.7315	0.537289	1.75987e+06	6.24548	2.48355e+06	1.02345e+06	60
	L19	Texas Red		Unkn-103	7307	Blood	15.3515	15.7315	0.537289	3.20724e+06	6.50613	2.48355e+06	1.02345e+06	60
	H14	FAM		Unkn-049	7308	Spleen	23.1037	23.0569	0.0662039	22057.7	4.34356	22930.9	1234.9	60
	H15	FAM		Unkn-049	7308	Spleen	23.0101	23.0569	0.0662039	23804.1	4.37665	22930.9	1234.9	60
	M18	FAM		Unkn-104	7308	Blood	29.7348	28.8304	1.27911	99.9566	1.99981	267.819	237.394	60
	M19	FAM		Unkn-104	7308	Blood	27.9259	28.8304	1.27911	435.682	2.63917	267.819	237.394	60
	H14	Texas Red		Unkn-049	7308	Spleen	14.6457	14.5806	0.0920391	5.60092e+06	6.74826	5.90416e+06	428846	60
	H15	Texas Red		Unkn-049	7308	Spleen	14.5155	14.5806	0.0920391	6.2074e+06	6.79291	5.90416e+06	428846	60
	M18	Texas Red		Unkn-104	7308	Blood	17.0401	16.7203	0.452126	845110	5.92691	1.12275e+06	392646	60
	M19	Texas Red		Unkn-104	7308	Blood	16.4006	16.7203	0.452126	1.4004e+06	6.14625	1.12275e+06	392646	60
	I14	FAM		Unkn-051	7309	Spleen	29.6185	29.5659	0.0743748	109.887	2.04094	114.797	6.94431	60
	I15	FAM		Unkn-051	7309	Spleen	29.5133	29.5659	0.0743748	119.707	2.07812	114.797	6.94431	60
	I14	Texas Red		Unkn-051	7309	Spleen	12.8667	12.9	0.0470423	2.28302e+07	7.35851	2.22459e+07	826401	60
	I15	Texas Red		Unkn-051	7309	Spleen	12.9332	12.9	0.0470423	2.16615e+07	7.33569	2.22459e+07	826401	60
	J14	FAM		Unkn-053	7310	Spleen	28.4836	28.5313	0.0674513	276.734	2.44206	266.399	14.6164	60
	J15	FAM		Unkn-053	7310	Spleen	28.579	28.5313	0.0674513	256.063	2.40835	266.399	14.6164	60
	O18	FAM		Unkn-106	7310	Blood	31.4116	31.3579	0.075922	25.5366	1.40716	26.7025	1.64885	60
	O19	FAM		Unkn-106	7310	Blood	31.3042	31.3579	0.075922	27.8685	1.44511	26.7025	1.64885	60
	J14	Texas Red		Unkn-053	7310	Spleen	12.0311	12.0661	0.0493865	4.41712e+07	7.64514	4.29858e+07	1.6764e+06	60
	J15	Texas Red		Unkn-053	7310	Spleen	12.101	12.0661	0.0493865	4.18004e+07	7.62118	4.29858e+07	1.6764e+06	60
	O18	Texas Red		Unkn-106	7310	Blood	17.7057	17.8543	0.210232	499562	5.69859	447283	73934.1	60
	O19	Texas Red		Unkn-106	7310	Blood	18.003	17.8543	0.210232	395004	5.5966	447283	73934.1	60
	K15	FAM		Unkn-055	7311	Spleen	22.6047	22.6047	0	33106.7	4.51992	33106.7	0	60
	K15	Texas Red		Unkn-055	7311	Spleen	13.9792	13.9792	0	9.48153e+06	6.97688	9.48153e+06	0	60
	L14	FAM		Unkn-057	7312	Spleen	21.5001	21.4164	0.118424	81344	4.91033	87283.1	8399.15	60
	L15	FAM		Unkn-057	7312	Spleen	21.3327	21.4164	0.118424	93222.2	4.96952	87283.1	8399.15	60
	L14	Texas Red		Unkn-057	7312	Spleen	13.1112	12.9767	0.190195	1.88211e+07	7.27465	2.10487e+07	3.15028e+06	60
	L15	Texas Red		Unkn-057	7312	Spleen	12.8422	12.9767	0.190195	2.32763e+07	7.36691	2.10487e+07	3.15028e+06	60
	B20	FAM		Unkn-109	7313	Blood	26.6354	26.3433	0.413042	1245.37	3.0953	1624.35	535.969	60
	B21	FAM		Unkn-109	7313	Blood	26.0513	26.3433	0.413042	2003.34	3.30176	1624.35	535.969	60
	M14	FAM		Unkn-059	7313	Spleen	17.8536	17.721	0.187536	1.58184e+06	6.19916	1.77237e+06	269460	60
	M15	FAM		Unkn-059	7313	Spleen	17.5884	17.721	0.187536	1.96291e+06	6.2929	1.77237e+06	269460	60
	B20	Texas Red		Unkn-109	7313	Blood	17.8907	17.8377	0.0749241	431635	5.63512	450475	26643.5	60
	B21	Texas Red		Unkn-109	7313	Blood	17.7847	17.8377	0.0749241	469315	5.67146	450475	26643.5	60
	M14	Texas Red		Unkn-059	7313	Spleen	12.5125	12.3728	0.197583	3.0201e+07	7.48002	3.39302e+07	5.27388e+06	60
	M15	Texas Red		Unkn-059	7313	Spleen	12.2331	12.3728	0.197583	3.76594e+07	7.57587	3.39302e+07	5.27388e+06	60
	C20	FAM		Unkn-110	7314	Blood	28.9167	28.7592	0.222636	194.532	2.28899	222.94	40.1748	60
	C21	FAM		Unkn-110	7314	Blood	28.6018	28.7592	0.222636	251.348	2.40028	222.94	40.1748	60
	N14	FAM		Unkn-061	7314	Spleen	20.0656	20.1135	0.0677416	261426	5.41735	251622	13865.1	60
	N15	FAM		Unkn-061	7314	Spleen	20.1614	20.1135	0.0677416	241818	5.38349	251622	13865.1	60
	C20	Texas Red		Unkn-110	7314	Blood	17.6947	17.6234	0.10088	503891	5.70234	533943	42500.4	60
	C21	Texas Red		Unkn-110	7314	Blood	17.5521	17.6234	0.10088	563996	5.75128	533943	42500.4	60
	N14	Texas Red		Unkn-061	7314	Spleen	12.8577	12.961	0.146051	2.29929e+07	7.36159	2.12623e+07	2.4474e+06	60
	N15	Texas Red		Unkn-061	7314	Spleen	13.0643	12.961	0.146051	1.95318e+07	7.29074	2.12623e+07	2.4474e+06	60
	D20	FAM		Unkn-111	7315	Blood	28.3016	28.2031	0.13917	320.92	2.5064	348.795	39.4209	60
	D21	FAM		Unkn-111	7315	Blood	28.1047	28.2031	0.13917	376.67	2.57596	348.795	39.4209	60
	O14	FAM		Unkn-063	7315	Spleen	20.0507	20.0949	0.0624931	264625	5.42263	255443	12986	60
	O15	FAM		Unkn-063	7315	Spleen	20.1391	20.0949	0.0624931	246260	5.39139	255443	12986	60
	D20	Texas Red		Unkn-111	7315	Blood	18.969	18.9024	0.094153	184167	5.26521	194380	14442.3	60
	D21	Texas Red		Unkn-111	7315	Blood	18.8359	18.9024	0.094153	204592	5.31089	194380	14442.3	60
	O14	Texas Red		Unkn-063	7315	Spleen	12.7893	12.8336	0.0626266	2.42695e+07	7.38506	2.34497e+07	1.1595e+06	60
	O15	Texas Red		Unkn-063	7315	Spleen	12.8779	12.8336	0.0626266	2.26298e+07	7.35468	2.34497e+07	1.1595e+06	60
	P14	FAM		Unkn-065	7316	Spleen	19.1417	19.1911	0.06987	554511	5.74391	533088	30296.6	60
	P15	FAM		Unkn-065	7316	Spleen	19.2405	19.1911	0.06987	511666	5.70899	533088	30296.6	60
	P14	Texas Red		Unkn-065	7316	Spleen	12.0337	12.1289	0.134625	4.40824e+07	7.64426	4.1005e+07	4.35208e+06	60
	P15	Texas Red		Unkn-065	7316	Spleen	12.2241	12.1289	0.134625	3.79276e+07	7.57896	4.1005e+07	4.35208e+06	60
	A16	FAM		Unkn-032	7317	Spleen	21.1206	21.1587	0.0538179	110779	5.04446	107452	4704.81	60
	A17	FAM		Unkn-032	7317	Spleen	21.1967	21.1587	0.0538179	104126	5.01756	107452	4704.81	60
	F20	FAM		Unkn-113	7317	Blood	27.4126	27.9113	0.705324	661.612	2.8206	477.705	260.084	60
	F21	FAM		Unkn-113	7317	Blood	28.41	27.9113	0.705324	293.798	2.46805	477.705	260.084	60
	A16	Texas Red		Unkn-032	7317	Spleen	12.229	12.276	0.0664771	3.77814e+07	7.57728	3.64294e+07	1.91195e+06	60
	A17	Texas Red		Unkn-032	7317	Spleen	12.323	12.276	0.0664771	3.50774e+07	7.54503	3.64294e+07	1.91195e+06	60
	F20	Texas Red		Unkn-113	7317	Blood	16.6579	16.5773	0.114045	1.14285e+06	6.05799	1.22049e+06	109793	60
	F21	Texas Red		Unkn-113	7317	Blood	16.4967	16.5773	0.114045	1.29812e+06	6.11332	1.22049e+06	109793	60
	B16	FAM		Unkn-035	7318	Spleen	19.0727	19.5851	0.724763	586553	5.76831	420628	234652	60
	B17	FAM		Unkn-035	7318	Spleen	20.0976	19.5851	0.724763	254704	5.40604	420628	234652	60
	B16	Texas Red		Unkn-035	7318	Spleen	11.1105	11.4673	0.504578	9.13997e+07	7.96094	7.17094e+07	2.78464e+07	60
	B17	Texas Red		Unkn-035	7318	Spleen	11.8241	11.4673	0.504578	5.2019e+07	7.71616	7.17094e+07	2.78464e+07	60
	C16	FAM		Unkn-038	7319	Spleen	20.2304	20.1615	0.0974192	228625	5.35912	242188	19181.4	60
	C17	FAM		Unkn-038	7319	Spleen	20.0926	20.1615	0.0974192	255751	5.40782	242188	19181.4	60
	G20	FAM		Unkn-114	7319	Blood	26.2777	26.437	0.225348	1666.17	3.22172	1475.85	269.158	60
	G21	FAM		Unkn-114	7319	Blood	26.5964	26.437	0.225348	1285.52	3.10908	1475.85	269.158	60
	C16	Texas Red		Unkn-038	7319	Spleen	12.1424	12.0942	0.0681045	4.04566e+07	7.60699	4.20555e+07	2.26122e+06	60
	C17	Texas Red		Unkn-038	7319	Spleen	12.046	12.0942	0.0681045	4.36544e+07	7.64003	4.20555e+07	2.26122e+06	60
	G20	Texas Red		Unkn-114	7319	Blood	16.1698	16.1795	0.0137419	1.6805e+06	6.22544	1.6677e+06	18101.2	60
	G21	Texas Red		Unkn-114	7319	Blood	16.1892	16.1795	0.0137419	1.6549e+06	6.21877	1.6677e+06	18101.2	60
	D16	FAM		Unkn-041	7320	Spleen	19.3018	19.21	0.129754	486772	5.68733	525974	55439	60
	D17	FAM		Unkn-041	7320	Spleen	19.1183	19.21	0.129754	565175	5.75218	525974	55439	60
	H20	FAM		Unkn-115	7320	Blood	27.1441	27.1738	0.0420007	823.205	2.91551	803.782	27.4693	60
	H21	FAM		Unkn-115	7320	Blood	27.2035	27.1738	0.0420007	784.358	2.89451	803.782	27.4693	60
	D16	Texas Red		Unkn-041	7320	Spleen	12.5709	12.3899	0.255955	2.88403e+07	7.46	3.36131e+07	6.74964e+06	60
	D17	Texas Red		Unkn-041	7320	Spleen	12.2089	12.3899	0.255955	3.83858e+07	7.58417	3.36131e+07	6.74964e+06	60
	H20	Texas Red		Unkn-115	7320	Blood	17.3512	17.3289	0.0314883	660969	5.82018	672800	16731.8	60
	H21	Texas Red		Unkn-115	7320	Blood	17.3067	17.3289	0.0314883	684632	5.83546	672800	16731.8	60
	E16	FAM		Unkn-044	7321	Spleen	27.5923	27.4342	0.223517	571.6	2.75709	655.447	118.577	60
	E17	FAM		Unkn-044	7321	Spleen	27.2762	27.4342	0.223517	739.293	2.86882	655.447	118.577	60
	E16	Texas Red		Unkn-044	7321	Spleen	12.5795	12.5507	0.0406829	2.86448e+07	7.45705	2.93107e+07	941709	60
	E17	Texas Red		Unkn-044	7321	Spleen	12.5219	12.5507	0.0406829	2.99766e+07	7.47678	2.93107e+07	941709	60
	F16	FAM		Unkn-046	7322	Spleen	22.6802	23.1806	0.707596	31134	4.49323	22461.7	12264.5	60
	F17	FAM		Unkn-046	7322	Spleen	23.6809	23.1806	0.707596	13789.4	4.13954	22461.7	12264.5	60
	I20	FAM		Unkn-116	7322	Blood	30.7116	30.4347	0.391542	45.1424	1.65458	57.9925	18.1729	60
	I21	FAM		Unkn-116	7322	Blood	30.1579	30.4347	0.391542	70.8427	1.8503	57.9925	18.1729	60
	F16	Texas Red		Unkn-046	7322	Spleen	11.6729	12.097	0.599761	5.8619e+07	7.76804	4.43081e+07	2.02387e+07	60
	F17	Texas Red		Unkn-046	7322	Spleen	12.5211	12.097	0.599761	2.99972e+07	7.47708	4.43081e+07	2.02387e+07	60
	I20	Texas Red		Unkn-116	7322	Blood	16.8707	16.9234	0.0745051	966051	5.985	927478	54549.7	60
	I21	Texas Red		Unkn-116	7322	Blood	16.9761	16.9234	0.0745051	888906	5.94886	927478	54549.7	60
	G16	FAM		Unkn-048	7323	Spleen	25.7957	26.092	0.419085	2466.48	3.39208	1994.56	667.389	60
	G17	FAM		Unkn-048	7323	Spleen	26.3884	26.092	0.419085	1522.64	3.1826	1994.56	667.389	60
	J20	FAM		Unkn-117	7323	Blood	28.8739	28.9227	0.069083	201.426	2.30412	193.729	10.8861	60
	J21	FAM		Unkn-117	7323	Blood	28.9716	28.9227	0.069083	186.031	2.26959	193.729	10.8861	60
	G16	Texas Red		Unkn-048	7323	Spleen	11.7239	12.0466	0.456462	5.63052e+07	7.75055	4.50601e+07	1.5903e+07	60
	G17	Texas Red		Unkn-048	7323	Spleen	12.3694	12.0466	0.456462	3.38149e+07	7.52911	4.50601e+07	1.5903e+07	60
	J20	Texas Red		Unkn-117	7323	Blood	15.7868	15.8352	0.0684835	2.27425e+06	6.35684	2.19051e+06	118433	60
	J21	Texas Red		Unkn-117	7323	Blood	15.8836	15.8352	0.0684835	2.10676e+06	6.32362	2.19051e+06	118433	60
	H16	FAM		Unkn-050	7324	Spleen	19.0941	19.0901	0.00574643	576397	5.76072	578309	2704.54	60
	H17	FAM		Unkn-050	7324	Spleen	19.086	19.0901	0.00574643	580221	5.76359	578309	2704.54	60
	K20	FAM		Unkn-118	7324	Blood	26.2241	26.2355	0.0162121	1740.52	3.24068	1724.43	22.7516	60
	K21	FAM		Unkn-118	7324	Blood	26.247	26.2355	0.0162121	1708.35	3.23258	1724.43	22.7516	60
	H16	Texas Red		Unkn-050	7324	Spleen	12.2257	12.1814	0.0626458	3.78792e+07	7.5784	3.9252e+07	1.94147e+06	60
	H17	Texas Red		Unkn-050	7324	Spleen	12.1371	12.1814	0.0626458	4.06248e+07	7.60879	3.9252e+07	1.94147e+06	60
	K20	Texas Red		Unkn-118	7324	Blood	17.1038	17.0703	0.0474025	803583	5.90503	825431	30898.3	60
	K21	Texas Red		Unkn-118	7324	Blood	17.0368	17.0703	0.0474025	847280	5.92803	825431	30898.3	60
	I16	FAM		Unkn-052	7326	Spleen	18.1616	18.1812	0.0277454	1.23115e+06	6.09031	1.2118e+06	27360.4	60
	I17	FAM		Unkn-052	7326	Spleen	18.2009	18.1812	0.0277454	1.19245e+06	6.07644	1.2118e+06	27360.4	60
	I16	Texas Red		Unkn-052	7326	Spleen	13.0006	12.9983	0.00330009	2.05389e+07	7.31258	2.05768e+07	53636	60
	I17	Texas Red		Unkn-052	7326	Spleen	12.996	12.9983	0.00330009	2.06147e+07	7.31418	2.05768e+07	53636	60
	J16	FAM		Unkn-054	7327	Spleen	18.1997	18.3038	0.147271	1.19357e+06	6.07685	1.10052e+06	131588	60
	J17	FAM		Unkn-054	7327	Spleen	18.408	18.3038	0.147271	1.00747e+06	6.00323	1.10052e+06	131588	60
	J16	Texas Red		Unkn-054	7327	Spleen	12.2508	12.338	0.123411	3.71367e+07	7.5698	3.47456e+07	3.38158e+06	60
	J17	Texas Red		Unkn-054	7327	Spleen	12.4253	12.338	0.123411	3.23544e+07	7.50993	3.47456e+07	3.38158e+06	60
	K16	FAM		Unkn-056	7328	Spleen	22.7406	22.7138	0.0379421	29639.9	4.47188	30301.4	935.52	60
	K17	FAM		Unkn-056	7328	Spleen	22.687	22.7138	0.0379421	30962.9	4.49084	30301.4	935.52	60
	K16	Texas Red		Unkn-056	7328	Spleen	12.9952	12.963	0.0456127	2.06266e+07	7.31443	2.11657e+07	762392	60
	K17	Texas Red		Unkn-056	7328	Spleen	12.9307	12.963	0.0456127	2.17048e+07	7.33656	2.11657e+07	762392	60
	L16	FAM		Unkn-058	7329	Spleen	18.0887	18.2415	0.216146	1.30641e+06	6.11608	1.16255e+06	203452	60
	L17	FAM		Unkn-058	7329	Spleen	18.3944	18.2415	0.216146	1.01868e+06	6.00804	1.16255e+06	203452	60
	L16	Texas Red		Unkn-058	7329	Spleen	12.8028	12.9085	0.149607	2.40133e+07	7.38045	2.21655e+07	2.61321e+06	60
	L17	Texas Red		Unkn-058	7329	Spleen	13.0143	12.9085	0.149607	2.03177e+07	7.30787	2.21655e+07	2.61321e+06	60
	M16	FAM		Unkn-060	7330	Spleen	21.875	22.3596	0.685388	59955.8	4.77783	43599	23132	60
	M17	FAM		Unkn-060	7330	Spleen	22.8443	22.3596	0.685388	27242.2	4.43524	43599	23132	60
	M16	Texas Red		Unkn-060	7330	Spleen	11.6272	12.0968	0.664112	6.07721e+07	7.7837	4.4857e+07	2.25073e+07	60
	M17	Texas Red		Unkn-060	7330	Spleen	12.5664	12.0968	0.664112	2.89419e+07	7.46153	4.4857e+07	2.25073e+07	60
	N16	FAM		Unkn-062	7331	Spleen	17.8651	17.7126	0.215735	1.5671e+06	6.1951	1.78794e+06	312310	60
	N17	FAM		Unkn-062	7331	Spleen	17.56	17.7126	0.215735	2.00877e+06	6.30293	1.78794e+06	312310	60
	N16	Texas Red		Unkn-062	7331	Spleen	12.2767	12.1353	0.19999	3.63823e+07	7.56089	4.09359e+07	6.4397e+06	60
	N17	Texas Red		Unkn-062	7331	Spleen	11.9939	12.1353	0.19999	4.54895e+07	7.65791	4.09359e+07	6.4397e+06	60
	O16	FAM		Unkn-064	7332	Spleen	17.3339	16.8384	0.700763	2.41466e+06	6.38286	3.91192e+06	2.11744e+06	60
	O17	FAM		Unkn-064	7332	Spleen	16.3429	16.8384	0.700763	5.40918e+06	6.73313	3.91192e+06	2.11744e+06	60
	O16	Texas Red		Unkn-064	7332	Spleen	12.3237	11.9817	0.483663	3.50582e+07	7.54479	4.76173e+07	1.77612e+07	60
	O17	Texas Red		Unkn-064	7332	Spleen	11.6397	11.9817	0.483663	6.01764e+07	7.77943	4.76173e+07	1.77612e+07	60
	P16	FAM		Unkn-066	7333	Spleen	21.8549	21.8161	0.0548261	60946.5	4.78495	62931.4	2807.04	60
	P17	FAM		Unkn-066	7333	Spleen	21.7773	21.8161	0.0548261	64916.3	4.81235	62931.4	2807.04	60
	P16	Texas Red		Unkn-066	7333	Spleen	12.6477	12.6299	0.0252156	2.71412e+07	7.43363	2.75289e+07	548254	60
	P17	Texas Red		Unkn-066	7333	Spleen	12.6121	12.6299	0.0252156	2.79166e+07	7.44586	2.75289e+07	548254	60
	A18	FAM		Unkn-033	7334	Spleen	18.3159	17.9843	0.468921	1.08587e+06	6.03578	1.47433e+06	549373	60
	A19	FAM		Unkn-033	7334	Spleen	17.6527	17.9843	0.468921	1.8628e+06	6.27017	1.47433e+06	549373	60
	A18	Texas Red		Unkn-033	7334	Spleen	12.8562	12.5367	0.4519	2.30204e+07	7.36211	3.05784e+07	1.06887e+07	60
	A19	Texas Red		Unkn-033	7334	Spleen	12.2171	12.5367	0.4519	3.81364e+07	7.58134	3.05784e+07	1.06887e+07	60
	B18	FAM		Unkn-036	7335	Spleen	17.5103	17.6905	0.254871	2.09183e+06	6.32053	1.82592e+06	376047	60
	B19	FAM		Unkn-036	7335	Spleen	17.8707	17.6905	0.254871	1.56002e+06	6.19313	1.82592e+06	376047	60
	B18	Texas Red		Unkn-036	7335	Spleen	12.4114	11.9039	0.717701	3.27109e+07	7.51469	5.2817e+07	2.84344e+07	60
	B19	Texas Red		Unkn-036	7335	Spleen	11.3964	11.9039	0.717701	7.29232e+07	7.86287	5.2817e+07	2.84344e+07	60
	C18	FAM		Unkn-039	7346	Spleen	23.31	23.2501	0.0846984	18647.8	4.27063	19602.5	1350.14	60
	C19	FAM		Unkn-039	7346	Spleen	23.1902	23.2501	0.0846984	20557.2	4.31296	19602.5	1350.14	60
	C18	Texas Red		Unkn-039	7346	Spleen	13.3961	13.3754	0.0291999	1.50286e+07	7.17692	1.52777e+07	352334	60
	C19	Texas Red		Unkn-039	7346	Spleen	13.3548	13.3754	0.0291999	1.55268e+07	7.19108	1.52777e+07	352334	60
	D18	FAM		Unkn-042	7347	Spleen	18.8872	18.1276	1.07417	682132	5.83387	1.51531e+06	1.17829e+06	60
	D19	FAM		Unkn-042	7347	Spleen	17.3681	18.1276	1.07417	2.34849e+06	6.37079	1.51531e+06	1.17829e+06	60
	O23	FAM		Unkn-123	7347	Spleen	19.0217	19.0778	0.0794016	611411	5.78633	584712	37757.8	60
	O24	FAM		Unkn-123	7347	Spleen	19.1339	19.0778	0.0794016	558013	5.74664	584712	37757.8	60
	D18	Texas Red		Unkn-042	7347	Spleen	12.2212	11.7267	0.699361	3.80139e+07	7.57994	6.05203e+07	3.1829e+07	60
	D19	Texas Red		Unkn-042	7347	Spleen	11.2322	11.7267	0.699361	8.30268e+07	7.91922	6.05203e+07	3.1829e+07	60
	O23	Texas Red		Unkn-123	7347	Spleen	12.3134	11.8301	0.683489	3.53448e+07	7.54833	5.55927e+07	2.86349e+07	60
	O24	Texas Red		Unkn-123	7347	Spleen	11.3468	11.8301	0.683489	7.58406e+07	7.8799	5.55927e+07	2.86349e+07	60
	A04	FAM		Unkn-001	7351	Spleen	37.2869	37.2869	0	0.214073	-0.669437	0.214073	0	60
	A05	FAM		Unkn-001	7351	Spleen		0	0			0	0	60
	A04	Texas Red		Unkn-001	7351	Spleen	15.1086	15.0127	0.135624	3.88566e+06	6.58947	4.20346e+06	449434	60
	A05	Texas Red		Unkn-001	7351	Spleen	14.9168	15.0127	0.135624	4.52126e+06	6.65526	4.20346e+06	449434	60
	B04	FAM		Unkn-002	7352	Spleen		0	0			0	0	60
	B05	FAM		Unkn-002	7352	Spleen		0	0			0	0	60
	B04	Texas Red		Unkn-002	7352	Spleen	17.5322	17.0832	0.634977	572933	5.7581	868726	418314	60
	B05	Texas Red		Unkn-002	7352	Spleen	16.6342	17.0832	0.634977	1.16452e+06	6.06615	868726	418314	60
	C04	FAM		Unkn-003	7353	Spleen		0	0			0	0	60
	C05	FAM		Unkn-003	7353	Spleen		0	0			0	0	60
	C04	Texas Red		Unkn-003	7353	Spleen	14.2011	14.2196	0.0261078	7.95745e+06	6.90077	7.8431e+06	161726	60
	C05	Texas Red		Unkn-003	7353	Spleen	14.238	14.2196	0.0261078	7.72874e+06	6.88811	7.8431e+06	161726	60
	D04	FAM		Unkn-004	7354	Spleen		0	0			0	0	60
	D05	FAM		Unkn-004	7354	Spleen		0	0			0	0	60
	D04	Texas Red		Unkn-004	7354	Spleen	13.7291	13.7192	0.0140217	1.15527e+07	7.06268	1.16438e+07	128956	60
	D05	Texas Red		Unkn-004	7354	Spleen	13.7093	13.7192	0.0140217	1.1735e+07	7.06948	1.16438e+07	128956	60
	E04	FAM		Unkn-005	7355	Spleen		0	0			0	0	60
	E05	FAM		Unkn-005	7355	Spleen		0	0			0	0	60
	E04	Texas Red		Unkn-005	7355	Spleen	15.1205	15.1074	0.0184921	3.84933e+06	6.58538	3.8895e+06	56809	60
	E05	Texas Red		Unkn-005	7355	Spleen	15.0943	15.1074	0.0184921	3.92967e+06	6.59436	3.8895e+06	56809	60
	F04	FAM		Unkn-006	7356	Spleen		0	0			0	0	60
	F05	FAM		Unkn-006	7356	Spleen		0	0			0	0	60
	F04	Texas Red		Unkn-006	7356	Spleen	14.1974	14.2705	0.103424	7.98069e+06	6.90204	7.54532e+06	615703	60
	F05	Texas Red		Unkn-006	7356	Spleen	14.3437	14.2705	0.103424	7.10995e+06	6.85187	7.54532e+06	615703	60
	G04	FAM		Unkn-007	7357	Spleen		0	0			0	0	60
	G05	FAM		Unkn-007	7357	Spleen		0	0			0	0	60
	G04	Texas Red		Unkn-007	7357	Spleen	15.2454	15.3205	0.106249	3.48768e+06	6.54254	3.29253e+06	275992	60
	G05	Texas Red		Unkn-007	7357	Spleen	15.3957	15.3205	0.106249	3.09737e+06	6.49099	3.29253e+06	275992	60
	G08	FAM		Unkn-080	7358	Blood		0	0			0	0	60
	G09	FAM		Unkn-080	7358	Blood		0	0			0	0	60
	H04	FAM		Unkn-008	7358	Spleen		0	0			0	0	60
	H05	FAM		Unkn-008	7358	Spleen		0	0			0	0	60
	G08	Texas Red		Unkn-080	7358	Blood	22.8443	21.4405	1.98524	8627	3.93586	43933.5	49931	60
	G09	Texas Red		Unkn-080	7358	Blood	20.0367	21.4405	1.98524	79240	4.89894	43933.5	49931	60
	H04	Texas Red		Unkn-008	7358	Spleen	13.8317	13.2182	0.867565	1.06535e+07	7.02749	1.93659e+07	1.23211e+07	60
	H05	Texas Red		Unkn-008	7358	Spleen	12.6048	13.2182	0.867565	2.80783e+07	7.44837	1.93659e+07	1.23211e+07	60
	H08	FAM		Unkn-082	7359	Blood		0	0			0	0	60
	H09	FAM		Unkn-082	7359	Blood		0	0			0	0	60
	I04	FAM		Unkn-009	7359	Spleen		0	0			0	0	60
	I05	FAM		Unkn-009	7359	Spleen		0	0			0	0	60
	H08	Texas Red		Unkn-082	7359	Blood		0	0			0	0	60
	H09	Texas Red		Unkn-082	7359	Blood	31.2248	31.2248	0	11.5095	1.06106	11.5095	0	60
	I04	Texas Red		Unkn-009	7359	Spleen	14.4492	14.4823	0.0469077	6.54154e+06	6.81568	6.37457e+06	236128	60
	I05	Texas Red		Unkn-009	7359	Spleen	14.5155	14.4823	0.0469077	6.2076e+06	6.79292	6.37457e+06	236128	60
	I08	FAM		Unkn-084	7360	Blood		0	0			0	0	60
	I09	FAM		Unkn-084	7360	Blood		0	0			0	0	60
	J04	FAM		Unkn-010	7360	Spleen		0	0			0	0	60
	J05	FAM		Unkn-010	7360	Spleen		0	0			0	0	60
	I08	Texas Red		Unkn-084	7360	Blood	30.7357	25.0327	8.06521	16.9374	1.22885	69261.6	97926.8	60
	I09	Texas Red		Unkn-084	7360	Blood	19.3297	25.0327	8.06521	138506	5.14147	69261.6	97926.8	60
	J04	Texas Red		Unkn-010	7360	Spleen	13.583	13.5892	0.00874859	1.29662e+07	7.11281	1.29031e+07	89162.5	60
	J05	Texas Red		Unkn-010	7360	Spleen	13.5953	13.5892	0.00874859	1.28401e+07	7.10857	1.29031e+07	89162.5	60
	J08	FAM		Unkn-086	7361	Blood		0	0			0	0	60
	J09	FAM		Unkn-086	7361	Blood		0	0			0	0	60
	K04	FAM		Unkn-011	7361	Spleen		0	0			0	0	60
	K05	FAM		Unkn-011	7361	Spleen		0	0			0	0	60
	J08	Texas Red		Unkn-086	7361	Blood	24.4478	21.8907	3.61632	2431.04	3.38579	70259.2	95923.4	60
	J09	Texas Red		Unkn-086	7361	Blood	19.3336	21.8907	3.61632	138087	5.14015	70259.2	95923.4	60
	K04	Texas Red		Unkn-011	7361	Spleen	15.7772	15.8584	0.114823	2.29142e+06	6.36011	2.15351e+06	195044	60
	K05	Texas Red		Unkn-011	7361	Spleen	15.9396	15.8584	0.114823	2.01559e+06	6.3044	2.15351e+06	195044	60
	K08	FAM		Unkn-088	7362	Blood		0	0			0	0	60
	K09	FAM		Unkn-088	7362	Blood		0	0			0	0	60
	L04	FAM		Unkn-012	7362	Spleen		0	0			0	0	60
	L05	FAM		Unkn-012	7362	Spleen		0	0			0	0	60
	K08	Texas Red		Unkn-088	7362	Blood	18.2525	18.2388	0.0194004	324349	5.51101	327902	5024.47	60
	K09	Texas Red		Unkn-088	7362	Blood	18.225	18.2388	0.0194004	331454	5.52042	327902	5024.47	60
	L04	Texas Red		Unkn-012	7362	Spleen	16.3438	16.3335	0.0144731	1.46474e+06	6.16576	1.47668e+06	16880.8	60
	L05	Texas Red		Unkn-012	7362	Spleen	16.3233	16.3335	0.0144731	1.48862e+06	6.17278	1.47668e+06	16880.8	60
	L08	FAM		Unkn-090	7363	Blood		0	0			0	0	60
	L09	FAM		Unkn-090	7363	Blood		0	0			0	0	60
	M04	FAM		Unkn-013	7363	Spleen		0	0			0	0	60
	M05	FAM		Unkn-013	7363	Spleen		0	0			0	0	60
	L08	Texas Red		Unkn-090	7363	Blood		0	0			0	0	60
	L09	Texas Red		Unkn-090	7363	Blood		0	0			0	0	60
	M04	Texas Red		Unkn-013	7363	Spleen	14.4468	14.3961	0.0718039	6.55346e+06	6.81647	6.82711e+06	386994	60
	M05	Texas Red		Unkn-013	7363	Spleen	14.3453	14.3961	0.0718039	7.10075e+06	6.8513	6.82711e+06	386994	60
	M08	FAM		Unkn-092	7364	Blood		0	0			0	0	60
	M09	FAM		Unkn-092	7364	Blood		0	0			0	0	60
	N04	FAM		Unkn-014	7364	Spleen		0	0			0	0	60
	N05	FAM		Unkn-014	7364	Spleen		0	0			0	0	60
	M08	Texas Red		Unkn-092	7364	Blood	30.5767	25.5478	7.11193	19.2039	1.28339	27081.7	38272.2	60
	M09	Texas Red		Unkn-092	7364	Blood	20.5189	25.5478	7.11193	54144.2	4.73355	27081.7	38272.2	60
	N04	Texas Red		Unkn-014	7364	Spleen	18.2684	17.9419	0.461655	320302	5.50556	428370	152831	60
	N05	Texas Red		Unkn-014	7364	Spleen	17.6155	17.9419	0.461655	536438	5.72952	428370	152831	60
	N08	FAM		Unkn-094	7365	Blood		0	0			0	0	60
	N09	FAM		Unkn-094	7365	Blood		0	0			0	0	60
	O04	FAM		Unkn-015	7365	Spleen		0	0			0	0	60
	O05	FAM		Unkn-015	7365	Spleen		0	0			0	0	60
	N08	Texas Red		Unkn-094	7365	Blood	19.1878	18.7336	0.642401	154935	5.19015	236236	114977	60
	N09	Texas Red		Unkn-094	7365	Blood	18.2793	18.7336	0.642401	317537	5.50179	236236	114977	60
	O04	Texas Red		Unkn-015	7365	Spleen	16.1184	17.0984	1.38587	1.75007e+06	6.24306	1.06112e+06	974326	60
	O05	Texas Red		Unkn-015	7365	Spleen	18.0784	17.0984	1.38587	372165	5.57074	1.06112e+06	974326	60
	O08	FAM		Unkn-095	7366	Blood		0	0			0	0	60
	O09	FAM		Unkn-095	7366	Blood		0	0			0	0	60
	P04	FAM		Unkn-016	7366	Spleen		0	0			0	0	60
	P05	FAM		Unkn-016	7366	Spleen		0	0			0	0	60
	O08	Texas Red		Unkn-095	7366	Blood	25.1624	26.022	1.21555	1382.46	3.14065	869.032	726.102	60
	O09	Texas Red		Unkn-095	7366	Blood	26.8815	26.022	1.21555	355.6	2.55096	869.032	726.102	60
	P04	Texas Red		Unkn-016	7366	Spleen	15.3818	15.3169	0.0918311	3.13141e+06	6.49574	3.30054e+06	239192	60
	P05	Texas Red		Unkn-016	7366	Spleen	15.252	15.3169	0.0918311	3.46968e+06	6.54029	3.30054e+06	239192	60
	A06	FAM		Unkn-017	7367	Spleen	38.2618	38.1301	0.186206	0.0968301	-1.01399	0.108402	0.0163647	60
	A07	FAM		Unkn-017	7367	Spleen	37.9984	38.1301	0.186206	0.119973	-0.920915	0.108402	0.0163647	60
	P08	FAM		Unkn-096	7367	Blood		0	0			0	0	60
	P09	FAM		Unkn-096	7367	Blood		0	0			0	0	60
	A06	Texas Red		Unkn-017	7367	Spleen	17.097	16.869	0.322472	807922	5.90737	983094	247731	60
	A07	Texas Red		Unkn-017	7367	Spleen	16.641	16.869	0.322472	1.15827e+06	6.06381	983094	247731	60
	P08	Texas Red		Unkn-096	7367	Blood		0	0			0	0	60
	P09	Texas Red		Unkn-096	7367	Blood		0	0			0	0	60
	A10	FAM		Unkn-069	7368	Blood		0	0			0	0	60
	A11	FAM		Unkn-069	7368	Blood		0	0			0	0	60
	B06	FAM		Unkn-018	7368	Spleen		0	0			0	0	60
	B07	FAM		Unkn-018	7368	Spleen		0	0			0	0	60
	A10	Texas Red		Unkn-069	7368	Blood	32.8134	32.8134	0	3.28176	0.516107	3.28176	0	60
	A11	Texas Red		Unkn-069	7368	Blood		0	0			0	0	60
	B06	Texas Red		Unkn-018	7368	Spleen	14.8057	14.8815	0.107202	4.9361e+06	6.69338	4.65757e+06	393908	60
	B07	Texas Red		Unkn-018	7368	Spleen	14.9573	14.8815	0.107202	4.37903e+06	6.64138	4.65757e+06	393908	60
	B10	FAM		Unkn-071	7369	Blood		0	0			0	0	60
	B11	FAM		Unkn-071	7369	Blood		0	0			0	0	60
	C06	FAM		Unkn-019	7369	Spleen		0	0			0	0	60
	C07	FAM		Unkn-019	7369	Spleen		0	0			0	0	60
	B10	Texas Red		Unkn-071	7369	Blood	21.8969	20.6339	1.78619	18232.1	4.26084	76155.3	81915.8	60
	B11	Texas Red		Unkn-071	7369	Blood	19.3709	20.6339	1.78619	134078	5.12736	76155.3	81915.8	60
	C06	Texas Red		Unkn-019	7369	Spleen	14.8298	14.7229	0.151276	4.84275e+06	6.68509	5.28851e+06	630412	60
	C07	Texas Red		Unkn-019	7369	Spleen	14.6159	14.7229	0.151276	5.73428e+06	6.75848	5.28851e+06	630412	60
	C10	FAM		Unkn-073	7370	Blood		0	0			0	0	60
	C11	FAM		Unkn-073	7370	Blood		0	0			0	0	60
	D06	FAM		Unkn-020	7370	Spleen		0	0			0	0	60
	D07	FAM		Unkn-020	7370	Spleen		0	0			0	0	60
	C10	Texas Red		Unkn-073	7370	Blood		0	0			0	0	60
	C11	Texas Red		Unkn-073	7370	Blood		0	0			0	0	60
	D06	Texas Red		Unkn-020	7370	Spleen	13.8926	13.898	0.0076935	1.0153e+07	7.00659	1.01096e+07	61433.7	60
	D07	Texas Red		Unkn-020	7370	Spleen	13.9035	13.898	0.0076935	1.00661e+07	7.00286	1.01096e+07	61433.7	60
	D10	FAM		Unkn-075	7372	Blood		0	0			0	0	60
	D11	FAM		Unkn-075	7372	Blood		0	0			0	0	60
	E06	FAM		Unkn-021	7372	Spleen		0	0			0	0	60
	E07	FAM		Unkn-021	7372	Spleen		0	0			0	0	60
	D10	Texas Red		Unkn-075	7372	Blood		0	0			0	0	60
	D11	Texas Red		Unkn-075	7372	Blood	23.3269	23.3269	0	5892.55	3.7703	5892.55	0	60
	E06	Texas Red		Unkn-021	7372	Spleen	14.9156	14.8797	0.0507749	4.52539e+06	6.65566	4.65743e+06	186738	60
	E07	Texas Red		Unkn-021	7372	Spleen	14.8438	14.8797	0.0507749	4.78947e+06	6.68029	4.65743e+06	186738	60
	E10	FAM		Unkn-077	7373	Blood		0	0			0	0	60
	E11	FAM		Unkn-077	7373	Blood		0	0			0	0	60
	F06	FAM		Unkn-022	7373	Spleen		0	0			0	0	60
	F07	FAM		Unkn-022	7373	Spleen		0	0			0	0	60
	E10	Texas Red		Unkn-077	7373	Blood	17.1995	17.2689	0.0981323	745125	5.87223	706444	54702.6	60
	E11	Texas Red		Unkn-077	7373	Blood	17.3382	17.2689	0.0981323	667763	5.82462	706444	54702.6	60
	F06	Texas Red		Unkn-022	7373	Spleen	12.8549	12.7999	0.0778109	2.30446e+07	7.36257	2.40909e+07	1.4797e+06	60
	F07	Texas Red		Unkn-022	7373	Spleen	12.7448	12.7999	0.0778109	2.51372e+07	7.40032	2.40909e+07	1.4797e+06	60
	F10	FAM		Unkn-079	7378	Blood		0	0			0	0	60
	F11	FAM		Unkn-079	7378	Blood		0	0			0	0	60
	G06	FAM		Unkn-023	7378	Spleen		0	0			0	0	60
	G07	FAM		Unkn-023	7378	Spleen		0	0			0	0	60
	F10	Texas Red		Unkn-079	7378	Blood	17.8498	17.9372	0.123572	445796	5.64914	417057	40642.5	60
	F11	Texas Red		Unkn-079	7378	Blood	18.0246	17.9372	0.123572	388319	5.58919	417057	40642.5	60
	G06	Texas Red		Unkn-023	7378	Spleen	15.5229	15.5137	0.0129867	2.80129e+06	6.44736	2.82175e+06	28944.4	60
	G07	Texas Red		Unkn-023	7378	Spleen	15.5045	15.5137	0.0129867	2.84222e+06	6.45366	2.82175e+06	28944.4	60
	G10	FAM		Unkn-081	7380	Blood		0	0			0	0	60
	G11	FAM		Unkn-081	7380	Blood		0	0			0	0	60
	H06	FAM		Unkn-024	7380	Spleen		0	0			0	0	60
	H07	FAM		Unkn-024	7380	Spleen		0	0			0	0	60
	G10	Texas Red		Unkn-081	7380	Blood	18.1533	18.1995	0.0652684	350772	5.54503	338440	17440	60
	G11	Texas Red		Unkn-081	7380	Blood	18.2456	18.1995	0.0652684	326109	5.51336	338440	17440	60
	H06	Texas Red		Unkn-024	7380	Spleen	14.7816	14.6891	0.130832	5.03072e+06	6.70163	5.42654e+06	559780	60
	H07	Texas Red		Unkn-024	7380	Spleen	14.5966	14.6891	0.130832	5.82236e+06	6.7651	5.42654e+06	559780	60
	H10	FAM		Unkn-083	7391	Blood		0	0			0	0	60
	H11	FAM		Unkn-083	7391	Blood		0	0			0	0	60
	I06	FAM		Unkn-025	7391	Spleen		0	0			0	0	60
	I07	FAM		Unkn-025	7391	Spleen		0	0			0	0	60
	H10	Texas Red		Unkn-083	7391	Blood	18.045	17.9439	0.143056	382100	5.58218	415204	46816.3	60
	H11	Texas Red		Unkn-083	7391	Blood	17.8427	17.9439	0.143056	448308	5.65158	415204	46816.3	60
	I06	Texas Red		Unkn-025	7391	Spleen	16.7745	16.7198	0.0772458	1.04237e+06	6.01802	1.08934e+06	66423.6	60
	I07	Texas Red		Unkn-025	7391	Spleen	16.6652	16.7198	0.0772458	1.13631e+06	6.0555	1.08934e+06	66423.6	60
	I10	FAM		Unkn-085	7392	Blood		0	0			0	0	60
	I11	FAM		Unkn-085	7392	Blood		0	0			0	0	60
	J06	FAM		Unkn-026	7392	Spleen		0	0			0	0	60
	J07	FAM		Unkn-026	7392	Spleen		0	0			0	0	60
	I10	Texas Red		Unkn-085	7392	Blood	18.2081	18.677	0.663149	335909	5.52622	248027	124284	60
	I11	Texas Red		Unkn-085	7392	Blood	19.146	18.677	0.663149	160145	5.20451	248027	124284	60
	J06	Texas Red		Unkn-026	7392	Spleen	15.6398	15.7743	0.190246	2.55418e+06	6.40725	2.30968e+06	345772	60
	J07	Texas Red		Unkn-026	7392	Spleen	15.9088	15.7743	0.190246	2.06518e+06	6.31496	2.30968e+06	345772	60
	J10	FAM		Unkn-087	7393	Blood		0	0			0	0	60
	J11	FAM		Unkn-087	7393	Blood		0	0			0	0	60
	K06	FAM		Unkn-027	7393	Spleen		0	0			0	0	60
	K07	FAM		Unkn-027	7393	Spleen		0	0			0	0	60
	J10	Texas Red		Unkn-087	7393	Blood	17.6352	17.5779	0.0810406	528134	5.72274	553154	35383.9	60
	J11	Texas Red		Unkn-087	7393	Blood	17.5206	17.5779	0.0810406	578174	5.76206	553154	35383.9	60
	K06	Texas Red		Unkn-027	7393	Spleen	14.5856	14.533	0.074295	5.87328e+06	6.76888	6.12739e+06	359367	60
	K07	Texas Red		Unkn-027	7393	Spleen	14.4805	14.533	0.074295	6.3815e+06	6.80492	6.12739e+06	359367	60
	K10	FAM		Unkn-089	7394	Blood		0	0			0	0	60
	K11	FAM		Unkn-089	7394	Blood		0	0			0	0	60
	L06	FAM		Unkn-028	7394	Spleen		0	0			0	0	60
	L07	FAM		Unkn-028	7394	Spleen		0	0			0	0	60
	K10	Texas Red		Unkn-089	7394	Blood	18.9742	18.8695	0.147991	183419	5.26344	199905	23314.4	60
	K11	Texas Red		Unkn-089	7394	Blood	18.7649	18.8695	0.147991	216391	5.33524	199905	23314.4	60
	L06	Texas Red		Unkn-028	7394	Spleen	14.9051	14.7913	0.160997	4.56314e+06	6.65926	5.01267e+06	635729	60
	L07	Texas Red		Unkn-028	7394	Spleen	14.6774	14.7913	0.160997	5.4622e+06	6.73737	5.01267e+06	635729	60
	L10	FAM		Unkn-091	7396	Blood		0	0			0	0	60
	L11	FAM		Unkn-091	7396	Blood		0	0			0	0	60
	M06	FAM		Unkn-029	7396	Spleen		0	0			0	0	60
	M07	FAM		Unkn-029	7396	Spleen		0	0			0	0	60
	L10	Texas Red		Unkn-091	7396	Blood	18.0673	18.0564	0.0153955	375423	5.57452	378679	4604.75	60
	L11	Texas Red		Unkn-091	7396	Blood	18.0456	18.0564	0.0153955	381935	5.58199	378679	4604.75	60
	M06	Texas Red		Unkn-029	7396	Spleen	14.5678	14.5203	0.0671635	5.95629e+06	6.77498	6.18832e+06	328137	60
	M07	Texas Red		Unkn-029	7396	Spleen	14.4728	14.5203	0.0671635	6.42035e+06	6.80756	6.18832e+06	328137	60
	M10	FAM		Unkn-093	7397	Blood		0	0			0	0	60
	M11	FAM		Unkn-093	7397	Blood		0	0			0	0	60
	N06	FAM		Unkn-030	7397	Spleen	37.7143	37.7143	0	0.15118	-0.820505	0.15118	0	60
	N07	FAM		Unkn-030	7397	Spleen		0	0			0	0	60
	M10	Texas Red		Unkn-093	7397	Blood	18.1261	18.1022	0.0337519	358392	5.55436	365277	9736.93	60
	M11	Texas Red		Unkn-093	7397	Blood	18.0784	18.1022	0.0337519	372162	5.57073	365277	9736.93	60
	N06	Texas Red		Unkn-030	7397	Spleen	13.6119	13.4306	0.256377	1.2673e+07	7.10288	1.47742e+07	2.97154e+06	60
	N07	Texas Red		Unkn-030	7397	Spleen	13.2493	13.4306	0.256377	1.68754e+07	7.22725	1.47742e+07	2.97154e+06	60
	P01	FAM		Pos Ctrl-001	positive 1		19.0842	18.7225	0.511582	581046	5.76421	813994	329439	60
	P02	FAM		Pos Ctrl-001	positive 1		18.3608	18.7225	0.511582	1.04694e+06	6.01992	813994	329439	60
	P01	Texas Red		Pos Ctrl-001	positive 1			0	0			0	0	60
	P02	Texas Red		Pos Ctrl-001	positive 1			0	0			0	0	60

## Sheet: Spleen
	Fluor	Content	Sample	Biological Set Name	SQ Mean	Set Point	Well Note							Sample	Aph	Gapdh	Aph/ Gapdh	*1000000
	FAM	Unkn-031	7301	Spleen	5901.96	60		Texas Red	Unkn-031	7301	Spleen	3.768e+06		7301	5901.96	3.768e+06	0.00156634	1566.34			Day 3	St D			Day 6	ST dev
	FAM	Unkn-034	7302	Spleen	25897.6	60		Texas Red	Unkn-034	7302	Spleen	4.63765e+06		7302	25897.6	4.63765e+06	0.00558422	5584.22		no drug, Rp	4053.61	1511.77			4.35177	1.45332
	FAM	Unkn-037	7303	Spleen	25.8823	60		Texas Red	Unkn-037	7303	Spleen	6.58894e+06		7303	25.8823	6.58894e+06	3.92814e-06	3.92814		3mg/kg,Rp	19724.2	16024.9			2524.61	2767.23
	FAM	Unkn-040	7304	Spleen	14.9448	60		Texas Red	Unkn-040	7304	Spleen	8.03649e+06		7304	14.9448	8.03649e+06	1.85962e-06	1.85962		10mg/kg,Rp	52153.9	20788.8
	FAM	Unkn-043	7305	Spleen	121.738	60		Texas Red	Unkn-043	7305	Spleen	2.60249e+07		7305	121.738	2.60249e+07	4.67776e-06	4.67776
	FAM	Unkn-045	7306	Spleen	80800.4	60		Texas Red	Unkn-045	7306	Spleen	1.43039e+07		7306	80800.4	1.43039e+07	0.00564883	5648.83
	FAM	Unkn-047	7307	Spleen	185.11	60		Texas Red	Unkn-047	7307	Spleen	4.31757e+07		7307	185.11	4.31757e+07	4.28736e-06	4.28736							Day 3	Day 6
	FAM	Unkn-049	7308	Spleen	22930.9	60		Texas Red	Unkn-049	7308	Spleen	5.90416e+06		7308	22930.9	5.90416e+06	0.00388386	3883.86						no drug, Rp (3)	1566.34	3.92814
	FAM	Unkn-051	7309	Spleen	114.797	60		Texas Red	Unkn-051	7309	Spleen	2.22459e+07		7309	114.797	2.22459e+07	5.16037e-06	5.16037						no drug, Rp (3)	5584.22	1.85962
	FAM	Unkn-053	7310	Spleen	266.399	60		Texas Red	Unkn-053	7310	Spleen	4.29858e+07		7310	266.399	4.29858e+07	6.19736e-06	6.19736						no drug, Rp (3)	5648.83	4.67776
	FAM	Unkn-055	7311	Spleen	33106.7	60		Texas Red	Unkn-055	7311	Spleen	9.48153e+06		7311	33106.7	9.48153e+06	0.00349171	3491.71						no drug, Rp (3)	3883.86	4.28736
	FAM	Unkn-057	7312	Spleen	87283.1	60		Texas Red	Unkn-057	7312	Spleen	2.10487e+07		7312	87283.1	2.10487e+07	0.00414672	4146.72						no drug, Rp (3)	3491.71	5.16037
	FAM	Unkn-059	7313	Spleen	1.77237e+06	60		Texas Red	Unkn-059	7313	Spleen	3.39302e+07		7313	1.77237e+06	3.39302e+07	0.0522359	52235.9						no drug, Rp (3)	4146.72	6.19736
	FAM	Unkn-061	7314	Spleen	251622	60		Texas Red	Unkn-061	7314	Spleen	2.12623e+07		7314	251622	2.12623e+07	0.0118342	11834.2						3mg/kg,Rp (4.1)	52235.9	2949.61
	FAM	Unkn-063	7315	Spleen	255443	60		Texas Red	Unkn-063	7315	Spleen	2.34497e+07		7315	255443	2.34497e+07	0.0108932	10893.2						3mg/kg,Rp (4.1)	11834.2	5865.74
	FAM	Unkn-065	7316	Spleen	533088	60		Texas Red	Unkn-065	7316	Spleen	4.1005e+07		7316	533088	4.1005e+07	0.0130006	13000.6						3mg/kg,Rp (4.1)	10893.2	5758.77
	FAM	Unkn-032	7317	Spleen	107452	60		Texas Red	Unkn-032	7317	Spleen	3.64294e+07		7317	107452	3.64294e+07	0.00294961	2949.61						3mg/kg,Rp (4.1)	13000.6	22.362
	FAM	Unkn-035	7318	Spleen	420628	60		Texas Red	Unkn-035	7318	Spleen	7.17094e+07		7318	420628	7.17094e+07	0.00586574	5865.74						3mg/kg,Rp (4.1)	15647.9	506.943
	FAM	Unkn-038	7319	Spleen	242188	60		Texas Red	Unkn-038	7319	Spleen	4.20555e+07		7319	242188	4.20555e+07	0.00575877	5758.77						3mg/kg,Rp (4.1)	14733.2	44.2645
	FAM	Unkn-041	7320	Spleen	525974	60		Texas Red	Unkn-041	7320	Spleen	3.36131e+07		7320	525974	3.36131e+07	0.0156479	15647.9						10mg/kg,Rp (4.2)	43676.5
	FAM	Unkn-044	7321	Spleen	655.447	60		Texas Red	Unkn-044	7321	Spleen	2.93107e+07		7321	655.447	2.93107e+07	2.2362e-05	22.362						10mg/kg,Rp (4.2)	82153.4
	FAM	Unkn-046	7322	Spleen	22461.7	60		Texas Red	Unkn-046	7322	Spleen	4.43081e+07		7322	22461.7	4.43081e+07	0.000506943	506.943						10mg/kg,Rp (4.2)	48214.9
	FAM	Unkn-048	7323	Spleen	1994.56	60		Texas Red	Unkn-048	7323	Spleen	4.50601e+07		7323	1994.56	4.50601e+07	4.42645e-05	44.2645						10mg/kg,Rp (4.2)	34570.7
	FAM	Unkn-050	7324	Spleen	578309	60		Texas Red	Unkn-050	7324	Spleen	3.9252e+07		7324	578309	3.9252e+07	0.0147332	14733.2
	FAM	Unkn-052	7326	Spleen	1.2118e+06	60		Texas Red	Unkn-052	7326	Spleen	2.05768e+07		7326	1.2118e+06	2.05768e+07	0.0588915	58891.5
	FAM	Unkn-054	7327	Spleen	1.10052e+06	60		Texas Red	Unkn-054	7327	Spleen	3.47456e+07		7327	1.10052e+06	3.47456e+07	0.0316737	31673.7
	FAM	Unkn-056	7328	Spleen	30301.4	60		Texas Red	Unkn-056	7328	Spleen	2.11657e+07		7328	30301.4	2.11657e+07	0.00143163	1431.63
	FAM	Unkn-058	7329	Spleen	1.16255e+06	60		Texas Red	Unkn-058	7329	Spleen	2.21655e+07		7329	1.16255e+06	2.21655e+07	0.0524484	52448.4
	FAM	Unkn-060	7330	Spleen	43599	60		Texas Red	Unkn-060	7330	Spleen	4.4857e+07		7330	43599	4.4857e+07	0.000971955	971.955
	FAM	Unkn-062	7331	Spleen	1.78794e+06	60		Texas Red	Unkn-062	7331	Spleen	4.09359e+07		7331	1.78794e+06	4.09359e+07	0.0436765	43676.5
	FAM	Unkn-064	7332	Spleen	3.91192e+06	60		Texas Red	Unkn-064	7332	Spleen	4.76173e+07		7332	3.91192e+06	4.76173e+07	0.0821534	82153.4
	FAM	Unkn-066	7333	Spleen	62931.4	60		Texas Red	Unkn-066	7333	Spleen	2.75289e+07		7333	62931.4	2.75289e+07	0.00228601	2286.01
	FAM	Unkn-033	7334	Spleen	1.47433e+06	60		Texas Red	Unkn-033	7334	Spleen	3.05784e+07		7334	1.47433e+06	3.05784e+07	0.0482149	48214.9
	FAM	Unkn-036	7335	Spleen	1.82592e+06	60		Texas Red	Unkn-036	7335	Spleen	5.2817e+07		7335	1.82592e+06	5.2817e+07	0.0345707	34570.7
	FAM	Unkn-039	7346	Spleen	19602.5	60		Texas Red	Unkn-039	7346	Spleen	1.52777e+07		7346	19602.5	1.52777e+07	0.00128308	1283.08
	FAM	Unkn-042	7347	Spleen	1.51531e+06	60		Texas Red	Unkn-042	7347	Spleen	6.05203e+07		7347	1.51531e+06	6.05203e+07	0.025038	25038
	FAM	Unkn-123	7347	Spleen	584712	60		Texas Red	Unkn-123	7347	Spleen	5.55927e+07		7347	584712	5.55927e+07	0.0105178	10517.8
	FAM	Unkn-001	7351	Spleen	0	60		Texas Red	Unkn-001	7351	Spleen	4.20346e+06
	FAM	Unkn-002	7352	Spleen	0	60		Texas Red	Unkn-002	7352	Spleen	868726
	FAM	Unkn-003	7353	Spleen	0	60		Texas Red	Unkn-003	7353	Spleen	7.8431e+06
	FAM	Unkn-004	7354	Spleen	0	60		Texas Red	Unkn-004	7354	Spleen	1.16438e+07
	FAM	Unkn-005	7355	Spleen	0	60		Texas Red	Unkn-005	7355	Spleen	3.8895e+06
	FAM	Unkn-006	7356	Spleen	0	60		Texas Red	Unkn-006	7356	Spleen	7.54532e+06
	FAM	Unkn-007	7357	Spleen	0	60		Texas Red	Unkn-007	7357	Spleen	3.29253e+06
	FAM	Unkn-008	7358	Spleen	0	60		Texas Red	Unkn-008	7358	Spleen	1.93659e+07
	FAM	Unkn-009	7359	Spleen	0	60		Texas Red	Unkn-009	7359	Spleen	6.37457e+06
	FAM	Unkn-010	7360	Spleen	0	60		Texas Red	Unkn-010	7360	Spleen	1.29031e+07
	FAM	Unkn-011	7361	Spleen	0	60		Texas Red	Unkn-011	7361	Spleen	2.15351e+06
	FAM	Unkn-012	7362	Spleen	0	60		Texas Red	Unkn-012	7362	Spleen	1.47668e+06
	FAM	Unkn-013	7363	Spleen	0	60		Texas Red	Unkn-013	7363	Spleen	6.82711e+06
	FAM	Unkn-014	7364	Spleen	0	60		Texas Red	Unkn-014	7364	Spleen	428370
	FAM	Unkn-015	7365	Spleen	0	60		Texas Red	Unkn-015	7365	Spleen	1.06112e+06
	FAM	Unkn-016	7366	Spleen	0	60		Texas Red	Unkn-016	7366	Spleen	3.30054e+06
	FAM	Unkn-017	7367	Spleen	0	60		Texas Red	Unkn-017	7367	Spleen	983094
	FAM	Unkn-018	7368	Spleen	0	60		Texas Red	Unkn-018	7368	Spleen	4.65757e+06
	FAM	Unkn-019	7369	Spleen	0	60		Texas Red	Unkn-019	7369	Spleen	5.28851e+06
	FAM	Unkn-020	7370	Spleen	0	60		Texas Red	Unkn-020	7370	Spleen	1.01096e+07
	FAM	Unkn-021	7372	Spleen	0	60		Texas Red	Unkn-021	7372	Spleen	4.65743e+06
	FAM	Unkn-022	7373	Spleen	0	60		Texas Red	Unkn-022	7373	Spleen	2.40909e+07
	FAM	Unkn-023	7378	Spleen	0	60		Texas Red	Unkn-023	7378	Spleen	2.82175e+06
	FAM	Unkn-024	7380	Spleen	0	60		Texas Red	Unkn-024	7380	Spleen	5.42654e+06
	FAM	Unkn-025	7391	Spleen	0	60		Texas Red	Unkn-025	7391	Spleen	1.08934e+06
	FAM	Unkn-026	7392	Spleen	0	60		Texas Red	Unkn-026	7392	Spleen	2.30968e+06
	FAM	Unkn-027	7393	Spleen	0	60		Texas Red	Unkn-027	7393	Spleen	6.12739e+06
	FAM	Unkn-028	7394	Spleen	0	60		Texas Red	Unkn-028	7394	Spleen	5.01267e+06
	FAM	Unkn-029	7396	Spleen	0	60		Texas Red	Unkn-029	7396	Spleen	6.18832e+06
	FAM	Unkn-030	7397	Spleen	0	60		Texas Red	Unkn-030	7397	Spleen	1.47742e+07
						60
						60
						60
						60
						60
						60
						60
						60
						60
						60
						60
						60
						60
						60
						60
						60
						60
						60
						60
						60
						60
						60
						60
						60
						60
						60
						60
						60
						60
						60
						60
						60
						60
						60
						60
						60
						60
						60
						60
						60
						60
						60
						60
						60
						60
						60
						60
						60
						60
						60
						60
						60
						60
						60
						60
						60
						60
						60
						60
						60
						60
						60
						60
						60
						60
						60
						60
						60
						60
						60
						60
						60
						60
						60
						60
						60
						60
						60
						60
						60
						60
						60
						60
						60
						60
						60
						60
						60
						60
						60
						60
						60
						60
						60
						60
						60
						60
						60
						60
						60
						60
						60
						60
						60
						60
						60
						60
						60
						60
						60
						60
						60
						60
						60
						60
						60
						60
						60
						60
						60
						60
						60
						60
						60
						60
						60
						60
						60
						60
						60
						60
						60
						60
						60
						60
						60
						60
						60
						60
						60
						60
						60
						60
						60
						60
						60
						60
						60
						60
						60
						60
						60
						60
						60
						60
						60
						60
						60
						60
						60
						60
						60
						60
						60
						60
						60
						60
						60
						60
						60
						60
						60
						60
						60
						60
						60
						60
						60
						60
						60
						60
						60
						60
						60
						60
						60
						60
						60
						60
						60
						60
						60
						60
						60
						60
						60
						60
						60
						60
						60
						60
						60
						60
						60
						60
						60
						60
						60
						60
						60
						60
						60
						60
						60
						60
						60
						60
						60
						60
						60
						60
						60
						60
						60
						60
						60
						60
						60
						60
						60
						60
						60
						60
						60
						60
						60
						60
						60
						60
						60
						60
						60
						60
						60
						60
						60
						60
						60
						60
						60
						60
						60
						60
						60
						60
						60
						60
						60
						60
						60
						60
						60
						60
						60
						60
						60
						60
						60
						60
						60
						60
						60
						60
						60
						60
						60
						60
						60
						60

## Sheet: Spleen Stats
Sample	Aph	Gapdh	Aph/ Gapdh	*1000000
7301	5901.96	3.768e+06	0.00156634	1566.34
7302	25897.6	4.63765e+06	0.00558422	5584.22
7303	25.8823	6.58894e+06	3.92814e-06	3.92814
7304	14.9448	8.03649e+06	1.85962e-06	1.85962
7305	121.738	2.60249e+07	4.67776e-06	4.67776
7306	80800.4	1.43039e+07	0.00564883	5648.83
7307	185.11	4.31757e+07	4.28736e-06	4.28736
7308	22930.9	5.90416e+06	0.00388386	3883.86
7309	114.797	2.22459e+07	5.16037e-06	5.16037
7310	266.399	4.29858e+07	6.19736e-06	6.19736
7311	33106.7	9.48153e+06	0.00349171	3491.71
7312	87283.1	2.10487e+07	0.00414672	4146.72
7313	1.77237e+06	3.39302e+07	0.0522359	52235.9
7314	251622	2.12623e+07	0.0118342	11834.2
7315	255443	2.34497e+07	0.0108932	10893.2
7316	533088	4.1005e+07	0.0130006	13000.6
7317	107452	3.64294e+07	0.00294961	2949.61
7318	420628	7.17094e+07	0.00586574	5865.74
7319	242188	4.20555e+07	0.00575877	5758.77
7320	525974	3.36131e+07	0.0156479	15647.9
7321	655.447	2.93107e+07	2.2362e-05	22.362
7322	22461.7	4.43081e+07	0.000506943	506.943
7323	1994.56	4.50601e+07	4.42645e-05	44.2645
7324	578309	3.9252e+07	0.0147332	14733.2
7326	1.2118e+06	2.05768e+07	0.0588915	58891.5
7327	1.10052e+06	3.47456e+07	0.0316737	31673.7
7328	30301.4	2.11657e+07	0.00143163	1431.63
7329	1.16255e+06	2.21655e+07	0.0524484	52448.4
7330	43599	4.4857e+07	0.000971955	971.955
7331	1.78794e+06	4.09359e+07	0.0436765	43676.5
7332	3.91192e+06	4.76173e+07	0.0821534	82153.4
7333	62931.4	2.75289e+07	0.00228601	2286.01
7334	1.47433e+06	3.05784e+07	0.0482149	48214.9
7335	1.82592e+06	5.2817e+07	0.0345707	34570.7
7346	19602.5	1.52777e+07	0.00128308	1283.08
7347	1.51531e+06	6.05203e+07	0.025038	25038
7347	584712	5.55927e+07	0.0105178	10517.8

## Sheet: Run Information
File Name	Rp ARF C3H_HeN BEN Sp Bl 12_03_20.pcrd
Created By User
Notes
ID
Run Started	12/04/2020 00:30:49 UTC
Run Ended	12/04/2020 02:01:24 UTC
Sample Vol	10
Lid Temp	95
Protocol File Name	Unknown.prcl
Plate Setup File Name	DefaultPlate.pltd
Base Serial Number	CT027839
Optical Head Serial Number	786BR04752
CFX Maestro Version	4.1.2433.1219.
