# Supplementary material for: Benidipine impairs innate immunity converting sublethal to lethal infections in a murine model of spotted fever rickettsiosis
Source: PLoS Negl Trop Dis. 2024 Feb 26;18(2):e0011993. doi: 10.1371/journal.pntd.0011993 (PMC10919851; doi:10.1371/journal.pntd.0011993)
Supplement: S1 Raw Data — Fig 1. Relevant raw data and statistical calculations for data in Fig 1. Fig 1A, contains files relevant to the calculation of survival; Fig 1B contains raw data and statistical calculations relevant to change in body weight over time; Fig 1C contains files relevant to raw data of spleen weights and statistical calculations. Fig 2GHI. The excel file within provides raw data regarding the ranking of histopathology injury in lung, brain and liver, and the associated statistical evaluations. Fig 4. Relevant raw data from ImageJ analysis of dextran extravasation in liver, lung and brain, including statistical analyses. Fig 5. Raw data used to calculate semiquantitative estimates of specific pathologic features in the spleens of animals, weighted by spleen weight, including H&E histology, and immunohistochemistry analysis of immune cells and their microanatomical distributions. Fig 6. Relevant raw data from ImageJ analysis of ICAM1 immunohistochemical staining in liver, including statistical analyses. Fig 7. Fig 7ABC contains files with raw data of quantitative PCR in brain, lung, spleen, and statistical analyses from those data; Fig 7D contains files with raw data of qPCR in liver and statistical analysis from those data; Fig 7E contains file with raw qPCR data in blood and associated statistical analyses from those data. Fig 10. Relevant raw data from Bioplex cytokine and chemokine analyses of plasma. These data include those that were used for statistical calculations. Fig 11. This contains a file including raw data from the NKT activation experiments in the manuscript’s figure 11. Included also are the statistical evaluations. (ZIP) [file pntd.0011993.s011.zip › S2_Fig7/S2_Fig7D/S2_Fig7_qPCR_C3H_Rp_ben_Liver.xlsx]

## Sheet: Run Information
File Name	20201124_154347_CT027839_KAPPA_PROBE_C3H_Rp_Ben_Liver.pcrd
Created By User
Notes
ID
Run Started	11/24/2020 23:44:01 UTC
Run Ended	11/25/2020 01:14:28 UTC
Sample Vol	10
Lid Temp	95
Protocol File Name	Unknown.prcl
Plate Setup File Name	DefaultPlate.pltd
Base Serial Number	CT027839
Optical Head Serial Number	786BR04752
CFX Maestro Version	4.1.2433.1219.

## Sheet: 0
	Well	Fluor	Target	Content	Sample	Biological Set Name	Cq	Cq Mean	Cq Std. Dev	Starting Quantity (SQ)	Log Starting Quantity	SQ Mean	SQ Std. Dev	Set Point	Well Note
	A01	FAM		Std-01			12.0435	12.1008	0.0810156	1000000000	9	1000000000	0	60
	A02	FAM		Std-01			12.1581	12.1008	0.0810156	1000000000	9	1000000000	0	60
	A05	FAM		Unkn-01	7351			0	0			0	0	60
	A06	FAM		Unkn-01	7351			0	0			0	0	60
	A07	FAM		Unkn-02	7367			0	0			0	0	60
	A08	FAM		Unkn-02	7367			0	0			0	0	60
	A12	FAM		Unkn-33	7301		26.4511	26.3575	0.132472	3434.75	3.5359	3740.75	432.74	60
	A13	FAM		Unkn-33	7301		26.2638	26.3575	0.132472	4046.74	3.60711	3740.75	432.74	60
	A14	FAM		Unkn-34	7317		22.5783	22.6397	0.0867466	101849	5.00796	96664.5	7331.95	60
	A15	FAM		Unkn-34	7317		22.701	22.6397	0.0867466	91480	4.96133	96664.5	7331.95	60
	A16	FAM		Unkn-65	7334		23.5362	23.5889	0.0744584	44041.7	4.64386	42103	2741.81	60
	A17	FAM		Unkn-65	7334		23.6415	23.5889	0.0744584	40164.2	4.60384	42103	2741.81	60
	A23	FAM		Pos Ctrl-01	1		19.1288	19.7413	0.866112	2.08513e+06	6.31913	1.39945e+06	969698	60
	A24	FAM		Pos Ctrl-01	1		20.3537	19.7413	0.866112	713766	5.85356	1.39945e+06	969698	60
	B01	FAM		Std-02			15.4533	15.3352	0.167031	100000000	8	100000000	0	60
	B02	FAM		Std-02			15.2171	15.3352	0.167031	100000000	8	100000000	0	60
	B05	FAM		Unkn-03	7352			0	0			0	0	60
	B06	FAM		Unkn-03	7352			0	0			0	0	60
	B07	FAM		Unkn-04	7368			0	0			0	0	60
	B08	FAM		Unkn-04	7368			0	0			0	0	60
	B12	FAM		Unkn-35	7302		24.8468	24.8001	0.0660297	13986.9	4.14572	14582.5	842.26	60
	B13	FAM		Unkn-35	7302		24.7534	24.8001	0.0660297	15178	4.18122	14582.5	842.26	60
	B14	FAM		Unkn-36	7318		22.8959	22.8944	0.00216545	77132.8	4.88724	77236.3	146.382	60
	B15	FAM		Unkn-36	7318		22.8929	22.8944	0.00216545	77339.8	4.8884	77236.3	146.382	60
	B16	FAM		Unkn-66	7335		21.9265	21.7472	0.253546	180192	5.25573	213406	46971.6	60
	B17	FAM		Unkn-66	7335		21.5679	21.7472	0.253546	246619	5.39203	213406	46971.6	60
	B23	FAM		Pos Ctrl-02	2		22.068	22.6313	0.79664	159205	5.20196	109298	70578.9	60
	B24	FAM		Pos Ctrl-02	2		23.1946	22.6313	0.79664	59391.6	4.77373	109298	70578.9	60
	C01	FAM		Std-03			17.994	17.3835	0.863335	10000000	7	10000000	0	60
	C02	FAM		Std-03			16.773	17.3835	0.863335	10000000	7	10000000	0	60
	C05	FAM		Unkn-05	7353			0	0			0	0	60
	C06	FAM		Unkn-05	7353			0	0			0	0	60
	C07	FAM		Unkn-06	7369			0	0			0	0	60
	C08	FAM		Unkn-06	7369			0	0			0	0	60
	C12	FAM		Unkn-37	7303		30.0024	29.9321	0.0993618	153.484	2.18606	163.527	14.203	60
	C13	FAM		Unkn-37	7303		29.8618	29.9321	0.0993618	173.57	2.23947	163.527	14.203	60
	C14	FAM		Unkn-38	7319		21.7542	21.9073	0.216542	209525	5.32124	184894	34833.2	60
	C15	FAM		Unkn-38	7319		22.0604	21.9073	0.216542	160263	5.20483	184894	34833.2	60
	C16	FAM		Unkn-67	7346		29.4295	28.962	0.661147	253.392	2.40379	413.88	226.965	60
	C17	FAM		Unkn-67	7346		28.4945	28.962	0.661147	574.369	2.75919	413.88	226.965	60
	C23	FAM		Pos Ctrl-03	3		20.6453	20.813	0.237158	552963	5.7427	482631	99464.4	60
	C24	FAM		Pos Ctrl-03	3		20.9807	20.813	0.237158	412299	5.61521	482631	99464.4	60
	D01	FAM		Std-04			20.1898	20.0455	0.204045	1000000	6	1000000	0	60
	D02	FAM		Std-04			19.9012	20.0455	0.204045	1000000	6	1000000	0	60
	D05	FAM		Unkn-07	7354			0	0			0	0	60
	D06	FAM		Unkn-07	7354			0	0			0	0	60
	D07	FAM		Unkn-08	7370			0	0			0	0	60
	D08	FAM		Unkn-08	7370			0	0			0	0	60
	D12	FAM		Unkn-39	7304		30.1151	30.2324	0.166001	139.067	2.14323	126.153	18.2642	60
	D13	FAM		Unkn-39	7304		30.3498	30.2324	0.166001	113.238	2.05399	126.153	18.2642	60
	D14	FAM		Unkn-40	7320		25.0397	25.0138	0.0366365	11814	4.0724	12088	387.536	60
	D15	FAM		Unkn-40	7320		24.9879	25.0138	0.0366365	12362	4.09209	12088	387.536	60
	D16	FAM		Unkn-68	7347		24.7983	24.9552	0.221759	14592.4	4.16413	12841.1	2476.77	60
	D17	FAM		Unkn-68	7347		25.112	24.9552	0.221759	11089.7	4.04492	12841.1	2476.77	60
	E01	FAM		Std-05			21.8896	21.7663	0.174254	100000	5	100000	0	60
	E02	FAM		Std-05			21.6431	21.7663	0.174254	100000	5	100000	0	60
	E05	FAM		Unkn-09	7355			0	0			0	0	60
	E06	FAM		Unkn-09	7355			0	0			0	0	60
	E07	FAM		Unkn-10	7372			0	0			0	0	60
	E08	FAM		Unkn-10	7372			0	0			0	0	60
	E12	FAM		Unkn-41	7305		31.7345	31.3275	0.575677	33.702	1.52766	51.213	24.7644	60
	E13	FAM		Unkn-41	7305		30.9204	31.3275	0.575677	68.7241	1.83711	51.213	24.7644	60
	E14	FAM		Unkn-42	7321		22.9139	22.9297	0.0223509	75929	4.88041	74893.1	1464.96	60
	E15	FAM		Unkn-42	7321		22.9455	22.9297	0.0223509	73857.2	4.86839	74893.1	1464.96	60
	F01	FAM		Std-06			24.4568	24.5364	0.112623	10000	4	10000	0	60
	F02	FAM		Std-06			24.6161	24.5364	0.112623	10000	4	10000	0	60
	F05	FAM		Unkn-11	7356			0	0			0	0	60
	F06	FAM		Unkn-11	7356			0	0			0	0	60
	F07	FAM		Unkn-12	7373			0	0			0	0	60
	F08	FAM		Unkn-12	7373			0	0			0	0	60
	F12	FAM		Unkn-43	7306		25.2255	25.2085	0.0240126	10040.8	4.00177	10192.2	214.187	60
	F13	FAM		Unkn-43	7306		25.1915	25.2085	0.0240126	10343.7	4.01467	10192.2	214.187	60
	F14	FAM		Unkn-44	7322		26.0638	26.0792	0.0218044	4821.06	3.68314	4756.88	90.7729	60
	F15	FAM		Unkn-44	7322		26.0946	26.0792	0.0218044	4692.69	3.67142	4756.88	90.7729	60
	G01	FAM		Std-07			27.6333	27.7685	0.191281	1000	3	1000	0	60
	G02	FAM		Std-07			27.9038	27.7685	0.191281	1000	3	1000	0	60
	G05	FAM		Unkn-13	7357			0	0			0	0	60
	G06	FAM		Unkn-13	7357			0	0			0	0	60
	G07	FAM		Unkn-14	7378			0	0			0	0	60
	G08	FAM		Unkn-14	7378			0	0			0	0	60
	G12	FAM		Unkn-45	7307		30.5096	30.4752	0.0486015	98.4595	1.99326	101.512	4.31671	60
	G13	FAM		Unkn-45	7307		30.4409	30.4752	0.0486015	104.564	2.01938	101.512	4.31671	60
	G14	FAM		Unkn-46	7323		29.4239	29.418	0.00825223	254.658	2.40596	255.965	1.8487	60
	G15	FAM		Unkn-46	7323		29.4122	29.418	0.00825223	257.273	2.41039	255.965	1.8487	60
	G23	FAM		Unkn-69	7317		24.2643	23.7471	0.731334	23287.9	4.36713	40433	24246.8	60
	G24	FAM		Unkn-69	7317		23.23	23.7471	0.731334	57578.1	4.76026	40433	24246.8	60
	H01	FAM		Std-08			30.6321	30.8438	0.299444	100	2	100	0	60
	H02	FAM		Std-08			31.0556	30.8438	0.299444	100	2	100	0	60
	H05	FAM		Unkn-15	7358			0	0			0	0	60
	H06	FAM		Unkn-15	7358			0	0			0	0	60
	H07	FAM		Unkn-16	7380			0	0			0	0	60
	H08	FAM		Unkn-16	7380			0	0			0	0	60
	H12	FAM		Unkn-47	7308		25.6429	25.6704	0.0389391	6967.94	3.8431	6804.01	231.838	60
	H13	FAM		Unkn-47	7308		25.698	25.6704	0.0389391	6640.07	3.82217	6804.01	231.838	60
	H14	FAM		Unkn-48	7324		22.1303	22.2833	0.216427	150751	5.17826	133037	25050.5	60
	H15	FAM		Unkn-48	7324		22.4364	22.2833	0.216427	115324	5.06192	133037	25050.5	60
	I01	FAM		Std-09			33.7347	33.5985	0.192667	10	1	10	0	60
	I02	FAM		Std-09			33.4622	33.5985	0.192667	10	1	10	0	60
	I05	FAM		Unkn-17	7359			0	0			0	0	60
	I06	FAM		Unkn-17	7359			0	0			0	0	60
	I07	FAM		Unkn-18	7391			0	0			0	0	60
	I08	FAM		Unkn-18	7391		38.6203	38.6203	0	0.0813523	-1.08963	0.0813523	0	60
	I12	FAM		Unkn-49	7309		31.851	31.6563	0.275425	30.435	1.48337	36.6167	8.74224	60
	I13	FAM		Unkn-49	7309		31.4615	31.6563	0.275425	42.7984	1.63143	36.6167	8.74224	60
	I14	FAM		Unkn-50	7326		23.6537	23.7263	0.102725	39739.8	4.59923	37367.4	3355.06	60
	I15	FAM		Unkn-50	7326		23.7989	23.7263	0.102725	34995.1	4.54401	37367.4	3355.06	60
	J01	FAM		Std-10			35.7833	35.7833	0	1	0	1	0	60
	J02	FAM		Std-10				0	0	1	0	0	0	60
	J05	FAM		Unkn-19	7360			0	0			0	0	60
	J06	FAM		Unkn-19	7360			0	0			0	0	60
	J07	FAM		Unkn-20	7392			0	0			0	0	60
	J08	FAM		Unkn-20	7392			0	0			0	0	60
	J12	FAM		Unkn-51	7310		29.5274	29.7927	0.375163	232.599	2.36661	189.398	61.0951	60
	J13	FAM		Unkn-51	7310		30.0579	29.7927	0.375163	146.197	2.16494	189.398	61.0951	60
	J14	FAM		Unkn-52	7327		26.005	26.1171	0.158468	5075.44	3.70547	4623.45	639.2	60
	J15	FAM		Unkn-52	7327		26.2291	26.1171	0.158468	4171.47	3.62029	4623.45	639.2	60
	K05	FAM		Unkn-21	7361			0	0			0	0	60
	K06	FAM		Unkn-21	7361			0	0			0	0	60
	K07	FAM		Unkn-22	7393			0	0			0	0	60
	K08	FAM		Unkn-22	7393			0	0			0	0	60
	K12	FAM		Unkn-53	7311		25.3489	25.3672	0.0258224	9012.82	3.95486	8871.07	200.471	60
	K13	FAM		Unkn-53	7311		25.3854	25.3672	0.0258224	8729.32	3.94098	8871.07	200.471	60
	K14	FAM		Unkn-54	7328		29.2004	29.1275	0.103007	309.676	2.49091	330.732	29.7764	60
	K15	FAM		Unkn-54	7328		29.0547	29.1275	0.103007	351.787	2.54628	330.732	29.7764	60
	L01	FAM		Neg Ctrl-01	E		35.947	35.947	0	0.8443	-0.0735034	0.8443	0	60
	L02	FAM		Neg Ctrl-01	E			0	0			0	0	60
	L05	FAM		Unkn-23	7362			0	0			0	0	60
	L06	FAM		Unkn-23	7362			0	0			0	0	60
	L07	FAM		Unkn-24	7394			0	0			0	0	60
	L08	FAM		Unkn-24	7394			0	0			0	0	60
	L12	FAM		Unkn-55	7312		27.4847	27.3484	0.192697	1390.09	3.14304	1577.31	264.762	60
	L13	FAM		Unkn-55	7312		27.2122	27.3484	0.192697	1764.52	3.24663	1577.31	264.762	60
	L14	FAM		Unkn-56	7329		25.0686	25.0648	0.00534616	11519.2	4.06142	11557.4	54.0777	60
	L15	FAM		Unkn-56	7329		25.061	25.0648	0.00534616	11595.7	4.0643	11557.4	54.0777	60
	M01	FAM		Neg Ctrl-02	B		37.6186	37.6186	0	0.195481	-0.708895	0.195481	0	60
	M02	FAM		Neg Ctrl-02	B			0	0			0	0	60
	M05	FAM		Unkn-25		7363		0	0			0	0	60
	M06	FAM		Unkn-25		7363		0	0			0	0	60
	M07	FAM		Unkn-26	7396			0	0			0	0	60
	M08	FAM		Unkn-26	7396			0	0			0	0	60
	M12	FAM		Unkn-57	7313		23.2126	23.2949	0.116449	58464.7	4.76689	54540.8	5549.11	60
	M13	FAM		Unkn-57	7313		23.3772	23.2949	0.116449	50617	4.7043	54540.8	5549.11	60
	M14	FAM		Unkn-58	7330		29.3238	28.8993	0.600396	277.955	2.44398	431.182	216.695	60
	M15	FAM		Unkn-58	7330		28.4747	28.8993	0.600396	584.408	2.76672	431.182	216.695	60
	N05	FAM		Unkn-27	7364			0	0			0	0	60
	N06	FAM		Unkn-27	7364			0	0			0	0	60
	N07	FAM		Unkn-28	7397			0	0			0	0	60
	N08	FAM		Unkn-28	7397			0	0			0	0	60
	N12	FAM		Unkn-59	7314		25.1952	24.5827	0.866256	10310.3	4.01327	20217.6	14011	60
	N13	FAM		Unkn-59	7314		23.9702	24.5827	0.866256	30124.9	4.47893	20217.6	14011	60
	N14	FAM		Unkn-60	7331		23.4454	23.611	0.234137	47685.7	4.67839	41687.1	8483.28	60
	N15	FAM		Unkn-60	7331		23.7765	23.611	0.234137	35688.5	4.55253	41687.1	8483.28	60
	O01	FAM		NTC-01	water			0	0			0	0	60
	O02	FAM		NTC-01	water			0	0			0	0	60
	O05	FAM		Unkn-29	7365			0	0			0	0	60
	O06	FAM		Unkn-29	7365			0	0			0	0	60
	O12	FAM		Unkn-61	7315		25.6811	25.8154	0.189895	6739.05	3.8286	6033.26	998.139	60
	O13	FAM		Unkn-61	7315		25.9496	25.8154	0.189895	5327.47	3.72652	6033.26	998.139	60
	O14	FAM		Unkn-62	7332		21.9066	22.048	0.199929	183356	5.2633	163259	28422.5	60
	O15	FAM		Unkn-62	7332		22.1893	22.048	0.199929	143161	5.15582	163259	28422.5	60
	P01	FAM		NTC-02	water			0	0			0	0	60
	P02	FAM		NTC-02	water			0	0			0	0	60
	P05	FAM		Unkn-31	7366			0	0			0	0	60
	P06	FAM		Unkn-31	7366			0	0			0	0	60
	P12	FAM		Unkn-63	7316		24.3732	24.5196	0.207011	21170.3	4.32573	18777.7	3383.65	60
	P13	FAM		Unkn-63	7316		24.666	24.5196	0.207011	16385.1	4.21445	18777.7	3383.65	60
	P14	FAM		Unkn-64	7333		28.6967	28.9157	0.309747	481.236	2.68236	404.61	108.364	60
	P15	FAM		Unkn-64	7333		29.1347	28.9157	0.309747	327.985	2.51585	404.61	108.364	60
	A01	Texas Red		Std-01			8.64229	8.58184	0.0854878	1000000000	9	1000000000	0	60
	A02	Texas Red		Std-01			8.52139	8.58184	0.0854878	1000000000	9	1000000000	0	60
	A05	Texas Red		Unkn-01	7351		16.9656	17.1124	0.207674	1.87891e+06	6.27391	1.68711e+06	271251	60
	A06	Texas Red		Unkn-01	7351		17.2592	17.1124	0.207674	1.49531e+06	6.17473	1.68711e+06	271251	60
	A07	Texas Red		Unkn-02	7367		13.8757	13.8907	0.0213264	2.07641e+07	7.31731	2.05234e+07	340310	60
	A08	Texas Red		Unkn-02	7367		13.9058	13.8907	0.0213264	2.02828e+07	7.30713	2.05234e+07	340310	60
	A12	Texas Red		Unkn-33	7301		14.4014	14.2933	0.152786	1.37973e+07	7.13979	1.50594e+07	1.78483e+06	60
	A13	Texas Red		Unkn-33	7301		14.1853	14.2933	0.152786	1.63214e+07	7.21276	1.50594e+07	1.78483e+06	60
	A14	Texas Red		Unkn-34	7317		14.5053	14.5426	0.0527019	1.2726e+07	7.10469	1.23678e+07	506667	60
	A15	Texas Red		Unkn-34	7317		14.5798	14.5426	0.0527019	1.20095e+07	7.07952	1.23678e+07	506667	60
	A16	Texas Red		Unkn-65	7334		16.0025	15.933	0.0982354	3.97297e+06	6.59911	4.19957e+06	320463	60
	A17	Texas Red		Unkn-65	7334		15.8636	15.933	0.0982354	4.42617e+06	6.64603	4.19957e+06	320463	60
	A23	Texas Red		Pos Ctrl-01	1			0	0			0	0	60
	A24	Texas Red		Pos Ctrl-01	1			0	0			0	0	60
	B01	Texas Red		Std-02			12.6652	12.5356	0.183287	100000000	8	100000000	0	60
	B02	Texas Red		Std-02			12.4059	12.5356	0.183287	100000000	8	100000000	0	60
	B05	Texas Red		Unkn-03	7352		14.1581	14.2077	0.0701171	1.66703e+07	7.22194	1.60518e+07	874701	60
	B06	Texas Red		Unkn-03	7352		14.2572	14.2077	0.0701171	1.54333e+07	7.18846	1.60518e+07	874701	60
	B07	Texas Red		Unkn-04	7368		14.1014	14.2036	0.144511	1.74212e+07	7.24108	1.61414e+07	1.80991e+06	60
	B08	Texas Red		Unkn-04	7368		14.3058	14.2036	0.144511	1.48616e+07	7.17207	1.61414e+07	1.80991e+06	60
	B12	Texas Red		Unkn-35	7302		14.0181	13.952	0.0934144	1.85878e+07	7.26923	1.95932e+07	1.42189e+06	60
	B13	Texas Red		Unkn-35	7302		13.886	13.952	0.0934144	2.05987e+07	7.31384	1.95932e+07	1.42189e+06	60
	B14	Texas Red		Unkn-36	7318		15.0533	15.011	0.0598195	8.31069e+06	6.91964	8.59321e+06	399548	60
	B15	Texas Red		Unkn-36	7318		14.9687	15.011	0.0598195	8.87574e+06	6.9482	8.59321e+06	399548	60
	B16	Texas Red		Unkn-66	7335		14.6295	14.4623	0.236481	1.15543e+07	7.06275	1.327e+07	2.42638e+06	60
	B17	Texas Red		Unkn-66	7335		14.2951	14.4623	0.236481	1.49858e+07	7.17568	1.327e+07	2.42638e+06	60
	B23	Texas Red		Pos Ctrl-02	2			0	0			0	0	60
	B24	Texas Red		Pos Ctrl-02	2			0	0			0	0	60
	C01	Texas Red		Std-03			15.7132	15.1992	0.726907	10000000	7	10000000	0	60
	C02	Texas Red		Std-03			14.6852	15.1992	0.726907	10000000	7	10000000	0	60
	C05	Texas Red		Unkn-05	7353		16.2574	16.3333	0.107374	3.2587e+06	6.51304	3.07724e+06	256615	60
	C06	Texas Red		Unkn-05	7353		16.4092	16.3333	0.107374	2.89579e+06	6.46177	3.07724e+06	256615	60
	C07	Texas Red		Unkn-06	7369		14.6364	14.6459	0.0134869	1.14931e+07	7.06044	1.14085e+07	119636	60
	C08	Texas Red		Unkn-06	7369		14.6554	14.6459	0.0134869	1.13239e+07	7.054	1.14085e+07	119636	60
	C12	Texas Red		Unkn-37	7303		14.2146	14.1547	0.0847717	1.59534e+07	7.20285	1.67327e+07	1.10212e+06	60
	C13	Texas Red		Unkn-37	7303		14.0947	14.1547	0.0847717	1.7512e+07	7.24334	1.67327e+07	1.10212e+06	60
	C14	Texas Red		Unkn-38	7319		13.4439	13.433	0.0154207	2.90467e+07	7.4631	2.92951e+07	351251	60
	C15	Texas Red		Unkn-38	7319		13.4221	13.433	0.0154207	2.95435e+07	7.47046	2.92951e+07	351251	60
	C16	Texas Red		Unkn-67	7346		16.85	16.4753	0.529942	2.05554e+06	6.31293	2.86844e+06	1.14961e+06	60
	C17	Texas Red		Unkn-67	7346		16.1005	16.4753	0.529942	3.68133e+06	6.566	2.86844e+06	1.14961e+06	60
	C23	Texas Red		Pos Ctrl-03	3			0	0			0	0	60
	C24	Texas Red		Pos Ctrl-03	3			0	0			0	0	60
	D01	Texas Red		Std-04			17.9491	17.8209	0.181179	1000000	6	1000000	0	60
	D02	Texas Red		Std-04			17.6928	17.8209	0.181179	1000000	6	1000000	0	60
	D05	Texas Red		Unkn-07	7354		16.0377	16.019	0.0264242	3.86565e+06	6.58722	3.92263e+06	80589	60
	D06	Texas Red		Unkn-07	7354		16.0003	16.019	0.0264242	3.97962e+06	6.59984	3.92263e+06	80589	60
	D07	Texas Red		Unkn-08	7370		14.697	14.6346	0.0883515	1.09635e+07	7.03995	1.15228e+07	790963	60
	D08	Texas Red		Unkn-08	7370		14.5721	14.6346	0.0883515	1.20821e+07	7.08214	1.15228e+07	790963	60
	D12	Texas Red		Unkn-39	7304		14.0949	14.0378	0.0806972	1.75105e+07	7.2433	1.83229e+07	1.14893e+06	60
	D13	Texas Red		Unkn-39	7304		13.9807	14.0378	0.0806972	1.91353e+07	7.28184	1.83229e+07	1.14893e+06	60
	D14	Texas Red		Unkn-40	7320		15.6095	15.6192	0.0136735	5.39293e+06	6.73182	5.35269e+06	56907.8	60
	D15	Texas Red		Unkn-40	7320		15.6288	15.6192	0.0136735	5.31245e+06	6.7253	5.35269e+06	56907.8	60
	D16	Texas Red		Unkn-68	7347		15.9865	16.0852	0.13948	4.02256e+06	6.6045	3.73657e+06	404446	60
	D17	Texas Red		Unkn-68	7347		16.1838	16.0852	0.13948	3.45059e+06	6.53789	3.73657e+06	404446	60
	E01	Texas Red		Std-05			20.3495	20.2464	0.145784	100000	5	100000	0	60
	E02	Texas Red		Std-05			20.1433	20.2464	0.145784	100000	5	100000	0	60
	E05	Texas Red		Unkn-09	7355		13.5877	13.7483	0.227098	2.5975e+07	7.41456	2.3105e+07	4.05881e+06	60
	E06	Texas Red		Unkn-09	7355		13.9089	13.7483	0.227098	2.0235e+07	7.3061	2.3105e+07	4.05881e+06	60
	E07	Texas Red		Unkn-10	7372		14.9824	15.0045	0.0312543	8.78192e+06	6.94359	8.63357e+06	209790	60
	E08	Texas Red		Unkn-10	7372		15.0266	15.0045	0.0312543	8.48523e+06	6.92866	8.63357e+06	209790	60
	E12	Texas Red		Unkn-41	7305		15.4467	15.3187	0.180937	6.12074e+06	6.7868	6.79444e+06	952748	60
	E13	Texas Red		Unkn-41	7305		15.1908	15.3187	0.180937	7.46813e+06	6.87321	6.79444e+06	952748	60
	E14	Texas Red		Unkn-42	7321		15.2922	15.3439	0.0732019	6.90205e+06	6.83898	6.63515e+06	377456	60
	E15	Texas Red		Unkn-42	7321		15.3957	15.3439	0.0732019	6.36825e+06	6.80402	6.63515e+06	377456	60
	F01	Texas Red		Std-06			23.073	23.1356	0.0885955	10000	4	10000	0	60
	F02	Texas Red		Std-06			23.1983	23.1356	0.0885955	10000	4	10000	0	60
	F05	Texas Red		Unkn-11	7356		15.5835	15.6431	0.0843765	5.5032e+06	6.74061	5.25938e+06	344803	60
	F06	Texas Red		Unkn-11	7356		15.7028	15.6431	0.0843765	5.01557e+06	6.70032	5.25938e+06	344803	60
	F07	Texas Red		Unkn-12	7373		16.9401	16.8629	0.109209	1.9164e+06	6.28249	2.03867e+06	172907	60
	F08	Texas Red		Unkn-12	7373		16.7857	16.8629	0.109209	2.16093e+06	6.33464	2.03867e+06	172907	60
	F12	Texas Red		Unkn-43	7306		14.8962	14.8566	0.0561339	9.39027e+06	6.97268	9.68921e+06	422768	60
	F13	Texas Red		Unkn-43	7306		14.8169	14.8566	0.0561339	9.98815e+06	6.99949	9.68921e+06	422768	60
	F14	Texas Red		Unkn-44	7322		15.1391	15.1292	0.0138799	7.7747e+06	6.89068	7.83448e+06	84550.5	60
	F15	Texas Red		Unkn-44	7322		15.1194	15.1292	0.0138799	7.89427e+06	6.89731	7.83448e+06	84550.5	60
	G01	Texas Red		Std-07			26.3514	26.4792	0.180742	1000	3	1000	0	60
	G02	Texas Red		Std-07			26.607	26.4792	0.180742	1000	3	1000	0	60
	G05	Texas Red		Unkn-13	7357		13.7271	13.7695	0.0599391	2.33073e+07	7.36749	2.25639e+07	1.05122e+06	60
	G06	Texas Red		Unkn-13	7357		13.8118	13.7695	0.0599391	2.18206e+07	7.33887	2.25639e+07	1.05122e+06	60
	G07	Texas Red		Unkn-14	7378		16.0906	16.0841	0.00914019	3.71003e+06	6.56938	3.72877e+06	26499.9	60
	G08	Texas Red		Unkn-14	7378		16.0776	16.0841	0.00914019	3.7475e+06	6.57374	3.72877e+06	26499.9	60
	G12	Texas Red		Unkn-45	7307		14.6091	14.6542	0.0638132	1.17394e+07	7.06965	1.13416e+07	562515	60
	G13	Texas Red		Unkn-45	7307		14.6993	14.6542	0.0638132	1.09439e+07	7.03917	1.13416e+07	562515	60
	G14	Texas Red		Unkn-46	7323		14.5825	14.605	0.0318053	1.19848e+07	7.07863	1.17789e+07	291264	60
	G15	Texas Red		Unkn-46	7323		14.6275	14.605	0.0318053	1.15729e+07	7.06344	1.17789e+07	291264	60
	G23	Texas Red		Unkn-69	7317		16.3534	15.8645	0.691359	3.02437e+06	6.48063	4.74639e+06	2.43532e+06	60
	G24	Texas Red		Unkn-69	7317		15.3756	15.8645	0.691359	6.46842e+06	6.8108	4.74639e+06	2.43532e+06	60
	H01	Texas Red		Std-08			29.4009	29.3763	0.0348374	100	2	100	0	60
	H02	Texas Red		Std-08			29.3516	29.3763	0.0348374	100	2	100	0	60
	H05	Texas Red		Unkn-15	7358		13.6938	13.7959	0.144299	2.39172e+07	7.37871	2.21626e+07	2.48143e+06	60
	H06	Texas Red		Unkn-15	7358		13.8979	13.7959	0.144299	2.0408e+07	7.3098	2.21626e+07	2.48143e+06	60
	H07	Texas Red		Unkn-16	7380		15.8124	15.9039	0.129384	4.60594e+06	6.66332	4.30053e+06	431914	60
	H08	Texas Red		Unkn-16	7380		15.9953	15.9039	0.129384	3.99512e+06	6.60153	4.30053e+06	431914	60
	H12	Texas Red		Unkn-47	7308		14.7858	14.7804	0.00763878	1.02321e+07	7.00997	1.02753e+07	61029.9	60
	H13	Texas Red		Unkn-47	7308		14.775	14.7804	0.00763878	1.03184e+07	7.01361	1.02753e+07	61029.9	60
	H14	Texas Red		Unkn-48	7324		13.9173	14.0478	0.18466	2.01034e+07	7.30327	1.82562e+07	2.6123e+06	60
	H15	Texas Red		Unkn-48	7324		14.1784	14.0478	0.18466	1.64091e+07	7.21508	1.82562e+07	2.6123e+06	60
	I01	Texas Red		Std-09			32.7959	32.7252	0.0999825	10	1	10	0	60
	I02	Texas Red		Std-09			32.6545	32.7252	0.0999825	10	1	10	0	60
	I05	Texas Red		Unkn-17	7359		15.3604	15.4683	0.152692	6.54572e+06	6.81596	6.03985e+06	715404	60
	I06	Texas Red		Unkn-17	7359		15.5763	15.4683	0.152692	5.53398e+06	6.74304	6.03985e+06	715404	60
	I07	Texas Red		Unkn-18	7391		14.4076	14.5269	0.16877	1.37306e+07	7.13769	1.25678e+07	1.6445e+06	60
	I08	Texas Red		Unkn-18	7391		14.6463	14.5269	0.16877	1.14049e+07	7.05709	1.25678e+07	1.6445e+06	60
	I12	Texas Red		Unkn-49	7309		15.7748	15.7662	0.0121862	4.74251e+06	6.67601	4.7745e+06	45239.4	60
	I13	Texas Red		Unkn-49	7309		15.7576	15.7662	0.0121862	4.80649e+06	6.68183	4.7745e+06	45239.4	60
	I14	Texas Red		Unkn-50	7326		15.1972	15.2317	0.0489192	7.43132e+06	6.87107	7.23673e+06	275197	60
	I15	Texas Red		Unkn-50	7326		15.2663	15.2317	0.0489192	7.04213e+06	6.8477	7.23673e+06	275197	60
	J01	Texas Red		Std-10			35.6406	36.0868	0.63104	1	0	1	0	60
	J02	Texas Red		Std-10			36.533	36.0868	0.63104	1	0	1	0	60
	J05	Texas Red		Unkn-19	7360		13.4881	13.5869	0.139701	2.80656e+07	7.44817	2.60673e+07	2.826e+06	60
	J06	Texas Red		Unkn-19	7360		13.6857	13.5869	0.139701	2.40691e+07	7.38146	2.60673e+07	2.826e+06	60
	J07	Texas Red		Unkn-20	7392		14.0447	14.0691	0.0345036	1.82068e+07	7.26023	1.78679e+07	479307	60
	J08	Texas Red		Unkn-20	7392		14.0935	14.0691	0.0345036	1.7529e+07	7.24376	1.78679e+07	479307	60
	J12	Texas Red		Unkn-51	7310		14.1538	14.2999	0.206612	1.67257e+07	7.22338	1.50261e+07	2.40363e+06	60
	J13	Texas Red		Unkn-51	7310		14.446	14.2999	0.206612	1.33265e+07	7.12472	1.50261e+07	2.40363e+06	60
	J14	Texas Red		Unkn-52	7327		17.7545	17.8591	0.147948	1.01738e+06	6.00748	941007	108012	60
	J15	Texas Red		Unkn-52	7327		17.9637	17.8591	0.147948	864631	5.93683	941007	108012	60
	K05	Texas Red		Unkn-21	7361		14.121	14.2304	0.154711	1.71575e+07	7.23445	1.58155e+07	1.89795e+06	60
	K06	Texas Red		Unkn-21	7361		14.3398	14.2304	0.154711	1.44734e+07	7.16057	1.58155e+07	1.89795e+06	60
	K07	Texas Red		Unkn-22	7393		16.6611	16.8205	0.22534	2.38068e+06	6.3767	2.11943e+06	369462	60
	K08	Texas Red		Unkn-22	7393		16.9798	16.8205	0.22534	1.85818e+06	6.26909	2.11943e+06	369462	60
	K12	Texas Red		Unkn-53	7311		14.4091	14.3833	0.0366063	1.37142e+07	7.13717	1.39958e+07	398310	60
	K13	Texas Red		Unkn-53	7311		14.3574	14.3833	0.0366063	1.42775e+07	7.15465	1.39958e+07	398310	60
	K14	Texas Red		Unkn-54	7328		17.7227	17.5897	0.188068	1.04288e+06	6.01823	1.16267e+06	169417	60
	K15	Texas Red		Unkn-54	7328		17.4567	17.5897	0.188068	1.28247e+06	6.10805	1.16267e+06	169417	60
	L01	Texas Red		Neg Ctrl-01	E			0	0			0	0	60
	L02	Texas Red		Neg Ctrl-01	E			0	0			0	0	60
	L05	Texas Red		Unkn-23	7362		13.3114	13.344	0.0461621	3.22011e+07	7.50787	3.14042e+07	1.12696e+06	60
	L06	Texas Red		Unkn-23	7362		13.3766	13.344	0.0461621	3.06074e+07	7.48583	3.14042e+07	1.12696e+06	60
	L07	Texas Red		Unkn-24	7394		13.5477	13.5981	0.07138	2.67964e+07	7.42808	2.5785e+07	1.43037e+06	60
	L08	Texas Red		Unkn-24	7394		13.6486	13.5981	0.07138	2.47735e+07	7.39399	2.5785e+07	1.43037e+06	60
	L12	Texas Red		Unkn-55	7312		17.0667	16.9171	0.211537	1.73679e+06	6.23975	1.96422e+06	321626	60
	L13	Texas Red		Unkn-55	7312		16.7675	16.9171	0.211537	2.19164e+06	6.34077	1.96422e+06	321626	60
	L14	Texas Red		Unkn-56	7329		17.0907	17.1219	0.0440213	1.70464e+06	6.23163	1.66437e+06	56957.9	60
	L15	Texas Red		Unkn-56	7329		17.153	17.1219	0.0440213	1.62409e+06	6.21061	1.66437e+06	56957.9	60
	M01	Texas Red		Neg Ctrl-02	B			0	0			0	0	60
	M02	Texas Red		Neg Ctrl-02	B			0	0			0	0	60
	M05	Texas Red		Unkn-25		7363	16.7245	16.8245	0.141354	2.26618e+06	6.35529	2.10307e+06	230683	60
	M06	Texas Red		Unkn-25		7363	16.9244	16.8245	0.141354	1.93995e+06	6.28779	2.10307e+06	230683	60
	M07	Texas Red		Unkn-26	7396		14.1385	14.1759	0.0528924	1.6926e+07	7.22855	1.64478e+07	676246	60
	M08	Texas Red		Unkn-26	7396		14.2133	14.1759	0.0528924	1.59696e+07	7.20329	1.64478e+07	676246	60
	M12	Texas Red		Unkn-57	7313		16.7072	16.7885	0.115022	2.29694e+06	6.36115	2.1605e+06	192967	60
	M13	Texas Red		Unkn-57	7313		16.8699	16.7885	0.115022	2.02405e+06	6.30622	2.1605e+06	192967	60
	M14	Texas Red		Unkn-58	7330		16.8633	16.4568	0.574975	2.03434e+06	6.30842	2.93132e+06	1.26853e+06	60
	M15	Texas Red		Unkn-58	7330		16.0502	16.4568	0.574975	3.82831e+06	6.58301	2.93132e+06	1.26853e+06	60
	N05	Texas Red		Unkn-27	7364		15.8368	15.8847	0.0678517	4.51942e+06	6.65508	4.35695e+06	229757	60
	N06	Texas Red		Unkn-27	7364		15.9327	15.8847	0.0678517	4.19449e+06	6.62268	4.35695e+06	229757	60
	N07	Texas Red		Unkn-28	7397		15.8691	15.8024	0.094268	4.40724e+06	6.64417	4.64793e+06	340378	60
	N08	Texas Red		Unkn-28	7397		15.7358	15.8024	0.094268	4.88861e+06	6.68919	4.64793e+06	340378	60
	N12	Texas Red		Unkn-59	7314		16.577	16.0746	0.710465	2.54162e+06	6.40511	4.04648e+06	2.1282e+06	60
	N13	Texas Red		Unkn-59	7314		15.5723	16.0746	0.710465	5.55135e+06	6.7444	4.04648e+06	2.1282e+06	60
	N14	Texas Red		Unkn-60	7331		14.9359	15.0515	0.163483	9.10535e+06	6.9593	8.35626e+06	1.05936e+06	60
	N15	Texas Red		Unkn-60	7331		15.1671	15.0515	0.163483	7.60718e+06	6.88122	8.35626e+06	1.05936e+06	60
	O01	Texas Red		NTC-01	water			0	0			0	0	60
	O02	Texas Red		NTC-01	water		37.9899	37.9899	0				0	60
	O05	Texas Red		Unkn-29	7365		14.1718	14.1364	0.05003	1.64937e+07	7.21732	1.69601e+07	659592	60
	O06	Texas Red		Unkn-29	7365		14.101	14.1364	0.05003	1.74265e+07	7.24121	1.69601e+07	659592	60
	O12	Texas Red		Unkn-61	7315		16.0694	16.2423	0.244486	3.77162e+06	6.57653	3.32707e+06	628691	60
	O13	Texas Red		Unkn-61	7315		16.4151	16.2423	0.244486	2.88252e+06	6.45977	3.32707e+06	628691	60
	O14	Texas Red		Unkn-62	7332		14.0963	14.2048	0.153378	1.74906e+07	7.24281	1.61333e+07	1.91949e+06	60
	O15	Texas Red		Unkn-62	7332		14.3132	14.2048	0.153378	1.4776e+07	7.16956	1.61333e+07	1.91949e+06	60
	P01	Texas Red		NTC-02	water			0	0			0	0	60
	P02	Texas Red		NTC-02	water			0	0			0	0	60
	P05	Texas Red		Unkn-31	7366		16.0382	15.9492	0.125933	3.86406e+06	6.58704	4.15102e+06	405816	60
	P06	Texas Red		Unkn-31	7366		15.8601	15.9492	0.125933	4.43797e+06	6.64718	4.15102e+06	405816	60
	P12	Texas Red		Unkn-63	7316		16.1412	16.2975	0.221003	3.56669e+06	6.55227	3.18195e+06	544111	60
	P13	Texas Red		Unkn-63	7316		16.4538	16.2975	0.221003	2.7972e+06	6.44672	3.18195e+06	544111	60
	P14	Texas Red		Unkn-64	7333		16.858	17.0776	0.310671	2.04285e+06	6.31024	1.74727e+06	418015	60
	P15	Texas Red		Unkn-64	7333		17.2973	17.0776	0.310671	1.45169e+06	6.16187	1.74727e+06	418015	60

## Sheet: Control LV
	Fluor	Content	Sample	SQ Mean	Set Point	Well Note
	FAM	Unkn-01	7351	0	60		Texas Red	Unkn-01	7351	1.68711e+06				Aph	Aph/Gaph	*1000000
	FAM	Unkn-02	7367	0	60		Texas Red	Unkn-02	7367	2.05234e+07			7351			0
	FAM	Unkn-03	7352	0	60		Texas Red	Unkn-03	7352	1.60518e+07			7367			0
	FAM	Unkn-04	7368	0	60		Texas Red	Unkn-04	7368	1.61414e+07			7352			0
	FAM	Unkn-05	7353	0	60		Texas Red	Unkn-05	7353	3.07724e+06			7368			0
	FAM	Unkn-06	7369	0	60		Texas Red	Unkn-06	7369	1.14085e+07			7353			0
	FAM	Unkn-07	7354	0	60		Texas Red	Unkn-07	7354	3.92263e+06			7369			0
	FAM	Unkn-08	7370	0	60		Texas Red	Unkn-08	7370	1.15228e+07			7354			0
	FAM	Unkn-09	7355	0	60		Texas Red	Unkn-09	7355	2.3105e+07			7370			0
	FAM	Unkn-10	7372	0	60		Texas Red	Unkn-10	7372	8.63357e+06			7355			0
	FAM	Unkn-11	7356	0	60		Texas Red	Unkn-11	7356	5.25938e+06			7372			0
	FAM	Unkn-12	7373	0	60		Texas Red	Unkn-12	7373	2.03867e+06			7356			0
	FAM	Unkn-13	7357	0	60		Texas Red	Unkn-13	7357	2.25639e+07			7373			0
	FAM	Unkn-14	7378	0	60		Texas Red	Unkn-14	7378	3.72877e+06			7357			0
	FAM	Unkn-15	7358	0	60		Texas Red	Unkn-15	7358	2.21626e+07			7378			0
	FAM	Unkn-16	7380	0	60		Texas Red	Unkn-16	7380	4.30053e+06			7358			0
	FAM	Unkn-17	7359	0	60		Texas Red	Unkn-17	7359	6.03985e+06			7380			0
	FAM	Unkn-18	7391	0.0813523	60		Texas Red	Unkn-18	7391	1.25678e+07			7359			0
	FAM	Unkn-19	7360	0	60		Texas Red	Unkn-19	7360	2.60673e+07			7391			0
	FAM	Unkn-20	7392	0	60		Texas Red	Unkn-20	7392	1.78679e+07			7360			0
	FAM	Unkn-21	7361	0	60		Texas Red	Unkn-21	7361	1.58155e+07			7392			0
	FAM	Unkn-22	7393	0	60		Texas Red	Unkn-22	7393	2.11943e+06			7361			0
	FAM	Unkn-23	7362	0	60		Texas Red	Unkn-23	7362	3.14042e+07			7393			0
	FAM	Unkn-24	7394	0	60		Texas Red	Unkn-24	7394	2.5785e+07			7362			0
	FAM	Unkn-25		0	60		Texas Red	Unkn-25		2.10307e+06			7394			0
	FAM	Unkn-26	7396	0	60		Texas Red	Unkn-26	7396	1.64478e+07						0
	FAM	Unkn-27	7364	0	60		Texas Red	Unkn-27	7364	4.35695e+06			7396			0
	FAM	Unkn-28	7397	0	60		Texas Red	Unkn-28	7397	4.64793e+06			7364			0
	FAM	Unkn-29	7365	0	60		Texas Red	Unkn-29	7365	1.69601e+07			7397			0
	FAM	Unkn-31	7366	0	60		Texas Red	Unkn-31	7366	4.15102e+06			7365			0
					60								7366			0
					60
					60
					60
					60
					60
					60
					60
					60
					60
					60
					60
					60
					60
					60
					60
					60
					60
					60
					60
					60
					60
					60
					60
					60
					60
					60
					60
					60
					60
					60
					60
					60
					60
					60
					60
					60
					60
					60
					60
					60
					60
					60
					60
					60
					60
					60
					60
					60
					60
					60
					60
					60
					60
					60
					60
					60
					60
					60
					60
					60
					60
					60
					60
					60
					60
					60
					60
					60
					60
					60
					60
					60
					60
					60
					60
					60
					60
					60
					60
					60
					60
					60
					60
					60
					60
					60
					60
					60
					60
					60
					60
					60
					60
					60
					60
					60
					60
					60
					60
					60
					60
					60
					60
					60
					60
					60
					60
					60
					60
					60
					60
					60
					60
					60
					60
					60
					60
					60
					60
					60
					60
					60
					60
					60
					60
					60
					60
					60
					60
					60
					60
					60
					60
					60
					60
					60
					60
					60
					60
					60
					60
					60
					60
					60
					60
					60
					60
					60
					60
					60
					60
					60
					60
					60
					60
					60
					60
					60
					60
					60
					60
					60
					60
					60
					60
					60
					60
					60
					60
					60
					60

## Sheet: Rp LV
FAM	Unkn-33	7301	3740.75	Texas Red	Unkn-33	7301	1.50594e+07				ompA	Gapdh	ompA/ Gapdh	*1000000			Average				Day 3	Day 6
FAM	Unkn-34	7317	96664.5	Texas Red	Unkn-34	7317	1.23678e+07			7301	3740.75	1.50594e+07	0.0002484	248.4	no drug, Rp	Day 3	690.6	262.92		no drug, Rp	690.6	8.90326
FAM	Unkn-35	7302	14582.5	Texas Red	Unkn-35	7302	1.95932e+07			7302	14582.5	1.95932e+07	0.000744261	744.261		Day 6	8.90326	2.09381		3mg/kg,Rp	7916.86	5955.73
FAM	Unkn-36	7318	77236.3	Texas Red	Unkn-36	7318	8.59321e+06			7303	163.527	1.67327e+07	9.77287e-06	9.77287	3mg/kg,Rp	Day 3	7916.86	8746.55		10mg/kg,Rp	10303.8
FAM	Unkn-37	7303	163.527	Texas Red	Unkn-37	7303	1.67327e+07			7304	126.153	1.83229e+07	6.88498e-06	6.88498		Day 6	5955.73	4581.36
FAM	Unkn-38	7319	184894	Texas Red	Unkn-38	7319	2.92951e+07			7305	51.213	6.79444e+06	7.5375e-06	7.5375	10mg/kg,Rp	Day 3	10303.8	4536.75
FAM	Unkn-39	7304	126.153	Texas Red	Unkn-39	7304	1.83229e+07			7306	10192.2	9.68921e+06	0.00105191	1051.91		Day 6	0
FAM	Unkn-40	7320	12088	Texas Red	Unkn-40	7320	5.35269e+06			7307	101.512	1.13416e+07	8.95038e-06	8.95038
FAM	Unkn-41	7305	51.213	Texas Red	Unkn-41	7305	6.79444e+06			7308	6804.01	1.02753e+07	0.000662172	662.172
FAM	Unkn-42	7321	74893.1	Texas Red	Unkn-42	7321	6.63515e+06			7309	36.6167	4.7745e+06	7.66922e-06	7.66922							Day 3	Day 6
FAM	Unkn-43	7306	10192.2	Texas Red	Unkn-43	7306	9.68921e+06			7310	189.398	1.50261e+07	1.26046e-05	12.6046						no drug, Rp	248.4	9.77287
FAM	Unkn-44	7322	4756.88	Texas Red	Unkn-44	7322	7.83448e+06			7311	8871.07	1.39958e+07	0.000633838	633.838						no drug, Rp	744.261	6.88498
FAM	Unkn-45	7307	101.512	Texas Red	Unkn-45	7307	1.13416e+07			7312	1577.31	1.96422e+06	0.00080302	803.02						no drug, Rp	1051.91	7.5375
FAM	Unkn-46	7323	255.965	Texas Red	Unkn-46	7323	1.17789e+07			7313	54540.8	2.1605e+06	0.0252446	25244.6						no drug, Rp	662.172	8.95038
FAM	Unkn-47	7308	6804.01	Texas Red	Unkn-47	7308	1.02753e+07			7314	20217.6	4.04648e+06	0.00499635	4996.35						no drug, Rp	633.838	7.66922
FAM	Unkn-48	7324	133037	Texas Red	Unkn-48	7324	1.82562e+07			7315	6033.26	3.32707e+06	0.00181339	1813.39						no drug, Rp	803.02	12.6046
FAM	Unkn-49	7309	36.6167	Texas Red	Unkn-49	7309	4.7745e+06			7316	18777.7	3.18195e+06	0.00590131	5901.31						3mg/kg,Rp	25244.6	8518.68
FAM	Unkn-50	7326	37367.4	Texas Red	Unkn-50	7326	7.23673e+06			7317	96664.5	1.23678e+07	0.00781584	7815.84						3mg/kg,Rp	4996.35	8988.06
FAM	Unkn-51	7310	189.398	Texas Red	Unkn-51	7310	1.50261e+07			7317	40433	4.74639e+06	0.00851868	8518.68	4533.91	4 alive				3mg/kg,Rp	1813.39	6311.44
FAM	Unkn-52	7327	4623.45	Texas Red	Unkn-52	7327	941007			7318	77236.3	8.59321e+06	0.00898806	8988.06	10137.7	found dead (2)				3mg/kg,Rp	5901.31	11287.3
FAM	Unkn-53	7311	8871.07	Texas Red	Unkn-53	7311	1.39958e+07			7319	184894	2.92951e+07	0.00631144	6311.44						3mg/kg,Rp	2258.31	607.172
FAM	Unkn-54	7328	330.732	Texas Red	Unkn-54	7328	1.16267e+06			7320	12088	5.35269e+06	0.00225831	2258.31						3mg/kg,Rp	7287.23	21.7309
FAM	Unkn-55	7312	1577.31	Texas Red	Unkn-55	7312	1.96422e+06			7321	74893.1	6.63515e+06	0.0112873	11287.3						10mg/kg,Rp	4988.72
FAM	Unkn-56	7329	11557.4	Texas Red	Unkn-56	7329	1.66437e+06			7322	4756.88	7.83448e+06	0.000607172	607.172						10mg/kg,Rp	10119.3
FAM	Unkn-57	7313	54540.8	Texas Red	Unkn-57	7313	2.1605e+06			7323	255.965	1.17789e+07	2.17309e-05	21.7309						10mg/kg,Rp	10025.6
FAM	Unkn-58	7330	431.182	Texas Red	Unkn-58	7330	2.93132e+06			7324	133037	1.82562e+07	0.00728723	7287.23						10mg/kg,Rp	16081.7
FAM	Unkn-59	7314	20217.6	Texas Red	Unkn-59	7314	4.04648e+06			7326	37367.4	7.23673e+06	0.00516359	5163.59
FAM	Unkn-60	7331	41687.1	Texas Red	Unkn-60	7331	8.35626e+06			7327	4623.45	941007	0.0049133	4913.3
FAM	Unkn-61	7315	6033.26	Texas Red	Unkn-61	7315	3.32707e+06			7328	330.732	1.16267e+06	0.000284458	284.458	201.852	day 1
FAM	Unkn-62	7332	163259	Texas Red	Unkn-62	7332	1.61333e+07			7329	11557.4	1.66437e+06	0.00694403	6944.03	5114.38	day 2
FAM	Unkn-63	7316	18777.7	Texas Red	Unkn-63	7316	3.18195e+06			7330	431.182	2.93132e+06	0.000147095	147.095	10303.8	day3
FAM	Unkn-64	7333	404.61	Texas Red	Unkn-64	7333	1.74727e+06			7331	41687.1	8.35626e+06	0.00498872	4988.72
FAM	Unkn-65	7334	42103	Texas Red	Unkn-65	7334	4.19957e+06			7332	163259	1.61333e+07	0.0101193	10119.3
FAM	Unkn-66	7335	213406	Texas Red	Unkn-66	7335	1.327e+07			7333	404.61	1.74727e+06	0.000231567	231.567
FAM	Unkn-67	7346	413.88	Texas Red	Unkn-67	7346	2.86844e+06			7334	42103	4.19957e+06	0.0100256	10025.6
FAM	Unkn-68	7347	12841.1	Texas Red	Unkn-68	7347	3.73657e+06			7335	213406	1.327e+07	0.0160817	16081.7
FAM	Unkn-69	7317	40433	Texas Red	Unkn-69	7317	4.74639e+06			7346	413.88	2.86844e+06	0.000144288	144.288
										7347	12841.1	3.73657e+06	0.00343659	3436.59
