# Supplementary material for: Benidipine impairs innate immunity converting sublethal to lethal infections in a murine model of spotted fever rickettsiosis
Source: PLoS Negl Trop Dis. 2024 Feb 26;18(2):e0011993. doi: 10.1371/journal.pntd.0011993 (PMC10919851; doi:10.1371/journal.pntd.0011993)
Supplement: S1 Raw Data — Fig 1. Relevant raw data and statistical calculations for data in Fig 1. Fig 1A, contains files relevant to the calculation of survival; Fig 1B contains raw data and statistical calculations relevant to change in body weight over time; Fig 1C contains files relevant to raw data of spleen weights and statistical calculations. Fig 2GHI. The excel file within provides raw data regarding the ranking of histopathology injury in lung, brain and liver, and the associated statistical evaluations. Fig 4. Relevant raw data from ImageJ analysis of dextran extravasation in liver, lung and brain, including statistical analyses. Fig 5. Raw data used to calculate semiquantitative estimates of specific pathologic features in the spleens of animals, weighted by spleen weight, including H&E histology, and immunohistochemistry analysis of immune cells and their microanatomical distributions. Fig 6. Relevant raw data from ImageJ analysis of ICAM1 immunohistochemical staining in liver, including statistical analyses. Fig 7. Fig 7ABC contains files with raw data of quantitative PCR in brain, lung, spleen, and statistical analyses from those data; Fig 7D contains files with raw data of qPCR in liver and statistical analysis from those data; Fig 7E contains file with raw qPCR data in blood and associated statistical analyses from those data. Fig 10. Relevant raw data from Bioplex cytokine and chemokine analyses of plasma. These data include those that were used for statistical calculations. Fig 11. This contains a file including raw data from the NKT activation experiments in the manuscript’s figure 11. Included also are the statistical evaluations. (ZIP) [file pntd.0011993.s011.zip › S2_Fig7/S2_Fig7E/S2_Fig7E_qPCR_C3H_Rp_ben_1_5dilutedBlood.xlsx]

## Sheet: 0
	Well	Fluor	Target	Content	Sample	Biological Set Name	Cq	Cq Mean	Cq Std. Dev	Starting Quantity (SQ)	Log Starting Quantity	SQ Mean	SQ Std. Dev	Set Point	Well Note
	A01	FAM		Std-01			10.5794	10.7217	0.201178	1000000000	9	1000000000	0	60
	A02	FAM		Std-01			10.8639	10.7217	0.201178	1000000000	9	1000000000	0	60
	A05	FAM		Unkn-01			32.542	32.5219	0.0284269	14.2898	1.15503	14.5116	0.3137	60
	A06	FAM		Unkn-01			32.5018	32.5219	0.0284269	14.7334	1.1683	14.5116	0.3137	60
	A08	FAM		Unkn-17			30.4958	30.6834	0.265335	67.7423	1.83086	59.3332	11.8922	60
	A09	FAM		Unkn-17			30.871	30.6834	0.265335	50.9242	1.70692	59.3332	11.8922	60
	A12	FAM		Unkn-27			17.0693	17.0389	0.0610167	1.84252e+06	6.26541	1.88696e+06	88670.9	60
	A13	FAM		Unkn-27			16.9686	17.0389	0.0610167	1.98906e+06	6.29865	1.88696e+06	88670.9	60
	A14	FAM		Unkn-27			17.0787	17.0389	0.0610167	1.82929e+06	6.26228	1.88696e+06	88670.9	60
	B01	FAM		Std-02			11.9454	11.9845	0.0552339	100000000	8	100000000	0	60
	B02	FAM		Std-02			12.0235	11.9845	0.0552339	100000000	8	100000000	0	60
	B05	FAM		Unkn-02			30.0543	29.6771	0.533412	94.7723	1.97668	131.488	51.9234	60
	B06	FAM		Unkn-02			29.2999	29.6771	0.533412	168.203	2.22583	131.488	51.9234	60
	B08	FAM		Unkn-18			29.9618	29.9618	0	101.672	2.0072	101.672	0	60
	C01	FAM		Std-03			13.6368	13.8453	0.294853	10000000	7	10000000	0	60
	C02	FAM		Std-03			14.0538	13.8453	0.294853	10000000	7	10000000	0	60
	C05	FAM		Unkn-03			33.0779	33.3274	0.352826	9.50633	0.978013	8.00539	2.12265	60
	C06	FAM		Unkn-03			33.5769	33.3274	0.352826	6.50445	0.813211	8.00539	2.12265	60
	C08	FAM		Unkn-19			31.108	30.9667	0.199831	42.5266	1.62866	47.6247	7.20992	60
	C09	FAM		Unkn-19			30.8254	30.9667	0.199831	52.7229	1.722	47.6247	7.20992	60
	D01	FAM		Std-04			15.6977	15.7676	0.0989124	1000000	6	1000000	0	60
	D02	FAM		Std-04			15.8376	15.7676	0.0989124	1000000	6	1000000	0	60
	D05	FAM		Unkn-04			33.1084	33.4832	0.529985	9.28832	0.967937	7.27052	2.85359	60
	D06	FAM		Unkn-04			33.8579	33.4832	0.529985	5.25273	0.720385	7.27052	2.85359	60
	D08	FAM		Unkn-20			33.7774	33.6045	0.244517	5.58442	0.746978	6.42433	1.18781	60
	D09	FAM		Unkn-20			33.4316	33.6045	0.244517	7.26424	0.86119	6.42433	1.18781	60
	E01	FAM		Std-05			20.0468	20.1389	0.130134	100000	5	100000	0	60
	E02	FAM		Std-05			20.2309	20.1389	0.130134	100000	5	100000	0	60
	E05	FAM		Unkn-05			33.3948	33.3173	0.10949	7.47083	0.873369	7.93766	0.660192	60
	E06	FAM		Unkn-05			33.2399	33.3173	0.10949	8.40448	0.924511	7.93766	0.660192	60
	E08	FAM		Unkn-21			32.3578	32.2953	0.0884404	16.4381	1.21585	17.2583	1.15991	60
	E09	FAM		Unkn-21			32.2327	32.2953	0.0884404	18.0784	1.25716	17.2583	1.15991	60
	F01	FAM		Std-06			23.3891	23.4986	0.154779	10000	4	10000	0	60
	F02	FAM		Std-06			23.608	23.4986	0.154779	10000	4	10000	0	60
	F05	FAM		Unkn-06			31.9414	31.9073	0.0481563	22.5628	1.35339	23.1625	0.848096	60
	F06	FAM		Unkn-06			31.8733	31.9073	0.0481563	23.7622	1.37589	23.1625	0.848096	60
	F08	FAM		Unkn-22			29.9516	30.0969	0.205534	102.468	2.01059	92.3064	14.3699	60
	F09	FAM		Unkn-22			30.2423	30.0969	0.205534	82.1454	1.91458	92.3064	14.3699	60
	G01	FAM		Std-07			27.5525	27.5633	0.0152626	1000	3	1000	0	60
	G02	FAM		Std-07			27.5741	27.5633	0.0152626	1000	3	1000	0	60
	G05	FAM		Unkn-07			33.1113	32.8505	0.368797	9.2682	0.966996	11.5242	3.19051	60
	G06	FAM		Unkn-07			32.5897	32.8505	0.368797	13.7803	1.13926	11.5242	3.19051	60
	G08	FAM		Unkn-23			29.4252	29.3123	0.159653	152.914	2.18445	167.237	20.2558	60
	G09	FAM		Unkn-23			29.1994	29.3123	0.159653	181.56	2.25902	167.237	20.2558	60
	H01	FAM		Std-08			31.9887	32.0451	0.0796933	100	2	100	0	60
	H02	FAM		Std-08			32.1014	32.0451	0.0796933	100	2	100	0	60
	H05	FAM		Unkn-08			30.4533	30.682	0.323462	69.9657	1.84489	59.6869	14.5364	60
	H06	FAM		Unkn-08			30.9107	30.682	0.323462	49.4081	1.6938	59.6869	14.5364	60
	H08	FAM		Unkn-24			30.4776	30.2968	0.255686	68.6827	1.83685	79.5526	15.3723	60
	H09	FAM		Unkn-24			30.116	30.2968	0.255686	90.4225	1.95628	79.5526	15.3723	60
	I01	FAM		Std-09			33.6414	33.5007	0.199034	10	1	10	0	60
	I02	FAM		Std-09			33.36	33.5007	0.199034	10	1	10	0	60
	I05	FAM		Unkn-09			31.6759	31.6034	0.102603	27.6098	1.44106	29.2204	2.27777	60
	I06	FAM		Unkn-09			31.5308	31.6034	0.102603	30.8311	1.48899	29.2204	2.27777	60
	I08	FAM		Unkn-25			28.3095	28.39	0.113865	357.232	2.55295	336.644	29.1154	60
	I09	FAM		Unkn-25			28.4705	28.39	0.113865	316.057	2.49976	336.644	29.1154	60
	J01	FAM		Std-10			34.8452	35.0785	0.329946	1	0	1	0	60
	J02	FAM		Std-10			35.3118	35.0785	0.329946	1	0	1	0	60
	J05	FAM		Unkn-10			33.95	33.7821	0.237428	4.89775	0.689997	5.61019	1.00754	60
	J06	FAM		Unkn-10			33.6142	33.7821	0.237428	6.32263	0.800898	5.61019	1.00754	60
	J08	FAM		Unkn-26			28.4499	28.4892	0.0556029	321.057	2.50658	311.738	13.1784	60
	J09	FAM		Unkn-26			28.5285	28.4892	0.0556029	302.42	2.48061	311.738	13.1784	60
	K05	FAM		Unkn-11			31.8987	31.9057	0.00990559	23.3074	1.36749	23.1839	0.174649	60
	K06	FAM		Unkn-11			31.9127	31.9057	0.00990559	23.0604	1.36287	23.1839	0.174649	60
	L01	FAM		NTC-01			34.2389	34.6097	0.524333					60
	L02	FAM		NTC-01			34.9804	34.6097	0.524333					60
	L05	FAM		Unkn-12			32.4776	32.3532	0.175963	15.0065	1.17628	16.5698	2.2108	60
	L06	FAM		Unkn-12			32.2288	32.3532	0.175963	18.1331	1.25847	16.5698	2.2108	60
	M01	FAM		NTC-02			34.3136	34.339	0.0359245					60
	M02	FAM		NTC-02			34.3644	34.339	0.0359245					60
	M05	FAM		Unkn-13			28.448	28.6621	0.302689	321.507	2.50719	276.839	63.1704	60
	M06	FAM		Unkn-13			28.8761	28.6621	0.302689	232.171	2.36581	276.839	63.1704	60
	N01	FAM		Neg Ctrl-01			33.185	32.3032	1.24704	8.76313	0.942659	21.1353	17.4969	60
	N02	FAM		Neg Ctrl-01			31.4214	32.3032	1.24704	33.5075	1.52514	21.1353	17.4969	60
	N05	FAM		Unkn-14			31.0374	31.1478	0.15612	44.8722	1.65198	41.4042	4.90442	60
	N06	FAM		Unkn-14			31.2582	31.1478	0.15612	37.9363	1.57905	41.4042	4.90442	60
	O01	FAM		Neg Ctrl-02			34.1976	33.9156	0.398769	4.05704	0.608209	5.1434	1.53634	60
	O02	FAM		Neg Ctrl-02			33.6336	33.9156	0.398769	6.22976	0.794471	5.1434	1.53634	60
	O05	FAM		Unkn-15			31.8429	31.7922	0.0717303	24.3168	1.38591	25.2919	1.37902	60
	O06	FAM		Unkn-15			31.7415	31.7922	0.0717303	26.267	1.41941	25.2919	1.37902	60
	P01	FAM		Pos Ctrl-01			22.5413	22.1842	0.505066	28713.4	4.45808	39072.1	14649.3	60
	P02	FAM		Pos Ctrl-01			21.827	22.1842	0.505066	49430.7	4.694	39072.1	14649.3	60
	P05	FAM		Unkn-16			29.9587	29.7081	0.354491	101.914	2.00823	125.564	33.447	60
	P06	FAM		Unkn-16			29.4574	29.7081	0.354491	149.215	2.17381	125.564	33.447	60
	A01	Texas Red		Std-01			7.57451	7.9274	0.499066	1000000000	9	1000000000	0	60
	A02	Texas Red		Std-01			8.2803	7.9274	0.499066	1000000000	9	1000000000	0	60
	A05	Texas Red		Unkn-01			20.957	20.9307	0.0372848	36591.4	4.56338	37285.8	982.065	60
	A06	Texas Red		Unkn-01			20.9043	20.9307	0.0372848	37980.2	4.57956	37285.8	982.065	60
	A08	Texas Red		Unkn-17			18.0508	18.0715	0.0293356	285177	5.45511	281058	5824.73	60
	A09	Texas Red		Unkn-17			18.0923	18.0715	0.0293356	276939	5.44238	281058	5824.73	60
	A12	Texas Red		Unkn-27				0	0			0	0	60
	A13	Texas Red		Unkn-27				0	0			0	0	60
	A14	Texas Red		Unkn-27				0	0			0	0	60
	B01	Texas Red		Std-02			9.32565	9.42873	0.145769	100000000	8	100000000	0	60
	B02	Texas Red		Std-02			9.5318	9.42873	0.145769	100000000	8	100000000	0	60
	B05	Texas Red		Unkn-02			18.5647	17.8922	0.951164	198342	5.29741	355690	222523	60
	B06	Texas Red		Unkn-02			17.2196	17.8922	0.951164	513037	5.71015	355690	222523	60
	B08	Texas Red		Unkn-18			17.661	17.661	0	375594	5.57472	375594	0	60
	C01	Texas Red		Std-03			12.5659	12.7016	0.19201	10000000	7	10000000	0	60
	C02	Texas Red		Std-03			12.8374	12.7016	0.19201	10000000	7	10000000	0	60
	C05	Texas Red		Unkn-03			17.7174	17.963	0.347342	360913	5.5574	307999	74833	60
	C06	Texas Red		Unkn-03			18.2086	17.963	0.347342	255084	5.40668	307999	74833	60
	C08	Texas Red		Unkn-19			20.1632	20.0866	0.108304	64114.9	4.80696	67778.5	5181.15	60
	C09	Texas Red		Unkn-19			20.01	20.0866	0.108304	71442.1	4.85395	67778.5	5181.15	60
	D01	Texas Red		Std-04			14.5361	14.6689	0.187833	1000000	6	1000000	0	60
	D02	Texas Red		Std-04			14.8017	14.6689	0.187833	1000000	6	1000000	0	60
	D05	Texas Red		Unkn-04			17.6568	17.764	0.151613	376691	5.57599	350216	37441.9	60
	D06	Texas Red		Unkn-04			17.8713	17.764	0.151613	323740	5.5102	350216	37441.9	60
	D08	Texas Red		Unkn-20			19.3675	19.2782	0.126299	112489	5.05111	120054	10698.4	60
	D09	Texas Red		Unkn-20			19.1889	19.2782	0.126299	127619	5.10592	120054	10698.4	60
	E01	Texas Red		Std-05			19.0101	19.0316	0.030376	100000	5	100000	0	60
	E02	Texas Red		Std-05			19.0531	19.0316	0.030376	100000	5	100000	0	60
	E05	Texas Red		Unkn-05			17.7891	17.8253	0.0512377	343094	5.53541	334533	12107.4	60
	E06	Texas Red		Unkn-05			17.8615	17.8253	0.0512377	325972	5.51318	334533	12107.4	60
	E08	Texas Red		Unkn-21			18.3708	18.3461	0.0349564	227469	5.35692	231512	5717.04	60
	E09	Texas Red		Unkn-21			18.3214	18.3461	0.0349564	235555	5.37209	231512	5717.04	60
	F01	Texas Red		Std-06			22.3183	22.4046	0.122016	10000	4	10000	0	60
	F02	Texas Red		Std-06			22.4908	22.4046	0.122016	10000	4	10000	0	60
	F05	Texas Red		Unkn-06			19.3713	19.3513	0.0282402	112189	5.04995	113794	2270.25	60
	F06	Texas Red		Unkn-06			19.3313	19.3513	0.0282402	115400	5.0622	113794	2270.25	60
	F08	Texas Red		Unkn-22			19.4152	19.5988	0.259697	108760	5.03647	96331.6	17576.1	60
	F09	Texas Red		Unkn-22			19.7825	19.5988	0.259697	83903.4	4.92378	96331.6	17576.1	60
	G01	Texas Red		Std-07			26.6147	26.5499	0.0915794	1000	3	1000	0	60
	G02	Texas Red		Std-07			26.4852	26.5499	0.0915794	1000	3	1000	0	60
	G05	Texas Red		Unkn-07			16.9713	16.9902	0.0267432	611411	5.78633	603351	11399.2	60
	G06	Texas Red		Unkn-07			17.0091	16.9902	0.0267432	595290	5.77473	603351	11399.2	60
	G08	Texas Red		Unkn-23			19.2745	19.2502	0.0343019	120129	5.07965	122223	2961.73	60
	G09	Texas Red		Unkn-23			19.226	19.2502	0.0343019	124318	5.09453	122223	2961.73	60
	H01	Texas Red		Std-08			31.0943	31.173	0.111348	100	2	100	0	60
	H02	Texas Red		Std-08			31.2518	31.173	0.111348	100	2	100	0	60
	H05	Texas Red		Unkn-08			18.3133	18.3696	0.0796457	236898	5.37456	227837	12813.7	60
	H06	Texas Red		Unkn-08			18.4259	18.3696	0.0796457	218777	5.34	227837	12813.7	60
	H08	Texas Red		Unkn-24			20.8548	20.7721	0.116931	39333.2	4.59476	41770.4	3446.82	60
	H09	Texas Red		Unkn-24			20.6894	20.7721	0.116931	44207.7	4.6455	41770.4	3446.82	60
	I01	Texas Red		Std-09			33.1427	33.0118	0.185242	10	1	10	0	60
	I02	Texas Red		Std-09			32.8808	33.0118	0.185242	10	1	10	0	60
	I05	Texas Red		Unkn-09			17.1923	17.1756	0.0235529	523026	5.71852	529253	8806.5	60
	I06	Texas Red		Unkn-09			17.159	17.1756	0.0235529	535480	5.72874	529253	8806.5	60
	I08	Texas Red		Unkn-25			19.3728	19.5145	0.200329	112066	5.04947	101902	14374.6	60
	I09	Texas Red		Unkn-25			19.6561	19.5145	0.200329	91737.5	4.96255	101902	14374.6	60
	J01	Texas Red		Std-10			35.2934	34.7386	0.784606	1	0	1	0	60
	J02	Texas Red		Std-10			34.1838	34.7386	0.784606	1	0	1	0	60
	J05	Texas Red		Unkn-10			20.1746	20.1696	0.00712121	63598.2	4.80344	63825.2	321.114	60
	J06	Texas Red		Unkn-10			20.1646	20.1696	0.00712121	64052.3	4.80653	63825.2	321.114	60
	J08	Texas Red		Unkn-26			19.0756	19.1233	0.0674274	138248	5.14066	133745	6368.91	60
	J09	Texas Red		Unkn-26			19.171	19.1233	0.0674274	129241	5.1114	133745	6368.91	60
	K05	Texas Red		Unkn-11			18.605	18.7327	0.180538	192780	5.28506	176871	22499.1	60
	K06	Texas Red		Unkn-11			18.8603	18.7327	0.180538	160962	5.20672	176871	22499.1	60
	L01	Texas Red		NTC-01			33.7275	33.8072	0.112657					60
	L02	Texas Red		NTC-01			33.8868	33.8072	0.112657					60
	L05	Texas Red		Unkn-12			19.4889	19.5408	0.0734038	103238	5.01384	99588	5162.34	60
	L06	Texas Red		Unkn-12			19.5927	19.5408	0.0734038	95937.7	4.98199	99588	5162.34	60
	M01	Texas Red		NTC-02			34.6218	34.3664	0.361175					60
	M02	Texas Red		NTC-02			34.111	34.3664	0.361175					60
	M05	Texas Red		Unkn-13			19.5577	19.7827	0.318264	98345.8	4.99276	84951.5	18942.4	60
	M06	Texas Red		Unkn-13			20.0078	19.7827	0.318264	71557.2	4.85465	84951.5	18942.4	60
	N01	Texas Red		Neg Ctrl-01			33.295	32.1856	1.56896	5.99372	0.777697	17.3676	16.0851	60
	N02	Texas Red		Neg Ctrl-01			31.0762	32.1856	1.56896	28.7415	1.45851	17.3676	16.0851	60
	N05	Texas Red		Unkn-14			19.7282	19.7079	0.0288064	87180.4	4.94042	88453.2	1800.06	60
	N06	Texas Red		Unkn-14			19.6875	19.7079	0.0288064	89726.1	4.95292	88453.2	1800.06	60
	O01	Texas Red		Neg Ctrl-02				0	0			0	0	60
	O02	Texas Red		Neg Ctrl-02			29.1703	29.1703	0	110.482	2.04329	110.482	0	60
	O05	Texas Red		Unkn-15			21.5095	21.5124	0.00414111	24767.2	4.39388	24716.1	72.312	60
	O06	Texas Red		Unkn-15			21.5153	21.5124	0.00414111	24664.9	4.39208	24716.1	72.312	60
	P01	Texas Red		Pos Ctrl-01				0	0			0	0	60
	P02	Texas Red		Pos Ctrl-01				0	0			0	0	60
	P05	Texas Red		Unkn-16			19.1398	19.0044	0.191396	132122	5.12097	146044	19688.4	60
	P06	Texas Red		Unkn-16			18.8691	19.0044	0.191396	159965	5.20403	146044	19688.4	60

## Sheet: Blood
Content	Sample	SQ Mean	1uL	1mL		Group	Day 3	Day6
Unkn-01	7301	14.5116	72.5581	72558.1		3	72558.1
Unkn-02	7302	131.488	657.438	657438			657438
Unkn-03	7303	8.00539	40.0269	40026.9				40026.9
Unkn-04	7304	7.27052	36.3526	36352.6				36352.6
Unkn-05	7305	7.93766	39.6883	39688.3				39688.3
Unkn-06	7306	23.1625	115.813	115813			115813
Unkn-07	7307	11.5242	57.6212	57621.2				57621.2
Unkn-08	7308	59.6869	298.435	298435			298435
Unkn-09	7309	29.2204	146.102	146102				146102
Unkn-10	7310	5.61019	28.051	28051				28051
Unkn-11	7311	23.1839	115.919	115919			115919
Unkn-12	7312	16.5698	82.849	82849			82849
Unkn-13	7313	276.839	1384.19	1.38419e+06		4.1	1.38419e+06
Unkn-14	7314	41.4042	207.021	207021			207021
Unkn-15	7315	25.2919	126.46	126460			126460
Unkn-16	7316	125.564	627.821	627821			627821
Unkn-17	7317	59.3332	296.666	296666				296666
Unkn-18	7319	101.672	508.361	508361				508361
Unkn-19	7320	47.6247	238.124	238124			238124
Unkn-20	7322	6.42433	32.1216	32121.6				32121.6
Unkn-21	7323	17.2583	86.2913	86291.3				86291.3
Unkn-22	7324	92.3064	461.532	461532			461532
Unkn-23	7331	167.237	836.186	836186		4.2	836186
Unkn-24	7332	79.5526	397.763	397763			397763
Unkn-25	7334	336.644	1683.22	1.68322e+06			1.68322e+06
Unkn-26	7335	311.738	1558.69	1.55869e+06			1.55869e+06

## Sheet: Run Information
File Name	20220727_094641_CT027839_KAPPA_PROBE_C3HRpBlood1_5_Benedipine.pcrd
Created By User
Notes
ID
Run Started	07/27/2022 17:47:00 UTC
Run Ended	07/27/2022 19:17:08 UTC
Sample Vol	10
Lid Temp	95
Protocol File Name	Unknown.prcl
Plate Setup File Name	DefaultPlate.pltd
Base Serial Number	CT027839
Optical Head Serial Number	786BR04752
CFX Maestro Version	5.2.008.0222.
